# Supplementary material for: Methylobacterium extorquens PA1 utilizes multiple strategies to maintain formaldehyde homeostasis during methylotrophic growth
Source: PLoS Genet. 2025 Jun 9;21(6):e1011736. doi: 10.1371/journal.pgen.1011736 (PMC12180729; doi:10.1371/journal.pgen.1011736)
Supplement: S1 Table — (XLSX) [file pgen.1011736.s009.xlsx]

## Sheet: S1 Table
	S1 Table. Strains used in this study.
	Strain	Genotype	Description
	E. coli strains
	DH5α		Used for general cloning. Sourced from NEBiosciences
	S17-1		Used for allelic exchange
	M. extorquens strains
	CM2730	ΔbcsABZ	WT parental strain from which strains used in this study are derived.
	CM3745	ΔefgA	Deletion of efgA (Mext_4158) in CM2730 [22]
	CM4732	ΔttmR	Deletion of ttmR (Mext_0925) in CM2730 [27]
	CM4733	ΔefgAΔttmR	Deletion of ttmR (Mext_0925) in CM3745 [27]
	JB911	ΔlutH	Deletion of lutH (Mext_1853) in CM2730
	JB912	ΔefgAΔlutH	Deletion of lutH (Mext_1853) in CM3745
	JB913	ΔttmRΔlutH	Deletion of lutH (Mext_1853) in CM4732
	JB914	ΔefgAΔttmRΔlutH	Deletion of lutH (Mext_1853) in CM4733
	JB924	ΔexaF	Deletion of exaF (Mext_1339) in CM2730
	JB925	ΔefgAΔexaF	Deletion of exaF (Mext_1339) in CM3745
	JB926	ΔttmRΔexaF	Deletion of exaF (Mext_1339) in CM4732
	JB927	ΔefgAΔttmRΔexaF	Deletion of exaF (Mext_1339) in CM4733
