# Supplementary material for: Methylobacterium extorquens PA1 utilizes multiple strategies to maintain formaldehyde homeostasis during methylotrophic growth
Source: PLoS Genet. 2025 Jun 9;21(6):e1011736. doi: 10.1371/journal.pgen.1011736 (PMC12180729; doi:10.1371/journal.pgen.1011736)
Supplement: S2 Table — (XLSX) [file pgen.1011736.s010.xlsx]

## Sheet: S2 Table
	S2 Table. Plasmids Used in this study.
	Plasmid	Common name	Description
	pTM56	pPSO4_ΔlutH	Conditional replication vector to delete lutH (Mext_1853)
	pZH058	pPSO4_ΔexaF	Conditional replication vector to delete exaF (Mext_1339)
