# Supplementary material for: Methylobacterium extorquens PA1 utilizes multiple strategies to maintain formaldehyde homeostasis during methylotrophic growth
Source: PLoS Genet. 2025 Jun 9;21(6):e1011736. doi: 10.1371/journal.pgen.1011736 (PMC12180729; doi:10.1371/journal.pgen.1011736)
Supplement: S3 Table — (XLSX) [file pgen.1011736.s011.xlsx]

## Sheet: S3 Table
	S3 Table. Primers used in this study.
	Primer	Sequence
	fdh1_qPCR_F	TGCATCCAGTGCAATCTGTG
	fdh1_qPCR_R	CGACTTCACCTCGCGGTC
	Fdh2_qPCR_F	GGCAGTAGACCGGCTCGAC
	Fdh2_qPCR_R	CGTTCGGCTACGTCGACG
	Fdh3_qPCR_F	GGACACGGTCATCAAGAAG
	Fdh3_qPCR_R	TCTCCTCGTAGGCCTGATC
	Fdh4_qPCR_F	GTAGAGGTAGGCCGCCTCG
	Fdh4_qPCR_R	CAAGCACCCGGTCTCTGAG
	Mext_3691_qPCR_F	AGAGCCTCGACATCACCGA
	Mext_3691_qPCR_R	GCACCGTAGACGCTCTGC
	Mext_4619_qPCR_F	GCCTTCGCCAACGAGGTTG
	Mext_4619_qPCR_R	CGCGGTGATCTCGAGGTTCAC
	qPCR_mtdB_F	CGATCCTGCACATGCTGA
	qPCR_mtdB_R	AAGACGTGGTTGACGAAGG
	qPCR_ftfL_F	CCTTGATCTTGTCGGTGATCTT
	qPCR_ftfL_R	GGGCGTGAACCACTTCTT
	qPCR_hprA_F	GTCGTCAACATCCGCAACTA
	qPCR_hprA_R	CGATGTCGTAGATCGGGTAATC
	qPCR_mxaF_F	GTAGTAGATGGCGACGTATTG
	qPCR_mxaF_R	CGACTATAAGTGGGAGAAGATG
	qPCR_recA_F	TGATCTTCATCAACCAGATCCGCA
	qPCR_recA_R	CGACCTTGTTCTTGACGACCTTGA
