# Supplementary material for: Methylobacterium extorquens PA1 utilizes multiple strategies to maintain formaldehyde homeostasis during methylotrophic growth
Source: PLoS Genet. 2025 Jun 9;21(6):e1011736. doi: 10.1371/journal.pgen.1011736 (PMC12180729; doi:10.1371/journal.pgen.1011736)
Supplement: S4 Table — * p < 0.05, ** p < 0.01, *** p < 0.001, **** p < 0.0001. (XLSX) [file pgen.1011736.s012.xlsx]

## Sheet: S4 Table
	S4 Table. Metabolite concentrations and statistics for data displayed in Figure 4. * p < 0.05, ** p < 0.01, *** p < 0.001, **** p < 0.0001.
	[Metabolite (mM)]	Genotype	Time (h):	0	3	6	9	12	15	18	21	24	27	30	33	36
	MeOH	WT		15.068	10.266	7.564	3.43	1.983	1.458	0.813	0.668	0.715	0.335	0.182	0.203	0.321
		ΔefgA		15.054	11.976	9.742	8.822	4.457	2.281	1.237	0.692	0.403	0.655	0.539	0.401	0.8
					*	****	**
		ΔttmR		15.054	9.995	8.115	3.746	2.084	1.3	1.606	0.624	0.826	0.769	0.815	1.113	0.603
		ΔefgAΔttmR		15.039	10.481	9.17	8.459	8.287	7.304	4.466	2.976	2.042	1.807	0.74	0.682	1.244
					*	***	***	***	**	*
	FA (ex)	WT		0	0.05	0.056	0.075	0.059	0.059	0.069	0.008	0.008	0.008	0.009	0.013	0.013
		ΔefgA		0.001	0.153	0.262	0.383	0.599	0.765	0.578	0.361	0.271	0.093	0.028	0.028	0.009
					*	*	**	***	**	***	**	**
		ΔttmR		0.002	0.215	0.388	0.504	0.732	0.873	0.738	0.586	0.385	0.167	0.033	0.017	0.009
					**		**	**	**	*	*	**	*
		ΔefgAΔttmR		0.003	0.348	0.613	0.869	1.226	1.554	2.001	1.973	1.917	1.363	0.834	0.261	0.018
						*	****	**	**	****	***	****	*
	for (ex)	WT		0.002	1.255	1.816	0.956	0.606	0.646	0.65	0.62	0.432	0.003	0.002	0.003	0.002
		ΔefgA		0.002	1.646	3.544	4.024	3.958	2.687	1.54	0.844	0.636	0.301	0.014	0.008	0.003
							***		**		**	**	***	*	*
		ΔttmR		0.003	1.04	1.595	1.186	0.75	0.636	0.657	0.649	0.634	0.437	0.003	0.004	0.003
					*	****	*	*	*	*	***	**	*	*	*
		ΔefgAΔttmR		0.003	1.262	2.577	2.812	2.751	2.583	2.55	2.237	1.23	0.966	0.634	0.337	0.005
						*		***	**	**	**	**	*	***	*
	FA (in)	WT		0.005	0.076	0.151	0.12	0.099	0.065	0.083	0.043	0.026	0.015	0.004	0.003	0.003
		ΔefgA		0.005	0.035	0.049	0.052	0.088	0.096	0.122	0.127	0.126	0.125	0.087	0.023	0.004
						*	****	***	**	****	**	**	***	*
		ΔttmR		0.003	0.309	0.623	0.972	1.937	1.752	0.853	0.416	0.161	0.077	0.049	0.012	0.006
						*		*				**	**
		ΔefgAΔttmR		0.004	0.053	0.055	0.317	0.363	0.619	0.994	1.454	1.576	0.786	0.463	0.145	0.045
						***	**	***	****	****	****	**	***	***	**	*
	for (in)	WT			0.858	2.51	2.328		1.824	1.835	1.556	0.751	0.006	0.005	0.006
		ΔefgA		0.005	0.759	2.28	3.618	2.645	2.02	1.859	1.863	1.649	0.636	0.006	0.007	0.006
					****	*	****				**	***	***
		ΔttmR		0.004	0.295	0.533	0.939	1.259	1.493	1.713	1.74	1.623	0.742	0.005	0.005	0.006
					**	****	***					**	****
		ΔefgAΔttmR		0.006	0.546	1.497	2.573	2.751	2.564	2.257	1.935	1.695	1.653	1.572	1.316	0.056
					**	*	*		**	*	**	*	****	**	**
