# Supplementary material for: Methylobacterium extorquens PA1 utilizes multiple strategies to maintain formaldehyde homeostasis during methylotrophic growth
Source: PLoS Genet. 2025 Jun 9;21(6):e1011736. doi: 10.1371/journal.pgen.1011736 (PMC12180729; doi:10.1371/journal.pgen.1011736)
Supplement: S5 Table — Statistical significance was determined using a Brown-Forsythe and Welch’s ANOVA. * p < 0.05, ** p < 0.01, *** p < 0.001, **** p < 0.0001. (XLSX) [file pgen.1011736.s013.xlsx]

## Sheet: S5 Table
	S5 Table. Metabolite concentrations and statistics for data displayed in Figure 8. * p < 0.05, ** p < 0.01, *** p < 0.001, **** p < 0.0001.
	[Metabolite (mM)]	Genotype	Time (h):	0	3	6	9	12	15	18	21	24	27	30	33	36
	MeOH	WT		15.04	10.121	6.754	3.291	1.443	0.433	0.404	0.37	0.381	0.352	0.301	0.423	0.198
		ΔefgA		15.034	10.523	7.687	3.612	1.915	0.603	0.589	0.577	0.522	0.582	0.542	0.46	0.547
						**
		ΔttmR		15.06	10.267	6.702	3.263	1.431	0.441	0.432	0.377	0.309	0.3	0.253	0.258	0.233
		ΔefgAΔttmR		15.053	10.17	8.335	5.289	3.563	1.645	0.566	0.44	0.331	0.25	0.196	0.166	0.167
						**	**	*	*
	FA (ex)	WT		0.003	0.039	0.054	0.04	0.029	0.031	0.019	0.019	0.018	0.004	0.003	0.004	0.012
		ΔefgA		0.002	0.052	0.163	0.132	0.117	0.095	0.078	0.062	0.047	0.041	0.032	0.02	0.012
							*			*	**
		ΔttmR		0.003	0.036	0.052	0.04	0.031	0.029	0.017	0.017	0.017	0.017	0.01	0.008	0.013
		ΔefgAΔttmR		0.002	0.099	0.354	0.657	0.949	0.961	0.914	0.638	0.352	0.094	0.013	0.012	0.013
						**	***	***	***	*	*	**	*
	for (ex)	WT		0.006	0.013	0.006	0.011	0.008	0.01	0.007	0.007	0.008	0.005	0.011	0.006	0.011
		ΔefgA		0.004	0.007	0.004	0.017	0.027	0.045	0.055	0.044	0.025	0.004	0.008	0.004	0.009
							**	**	**	****	**	***
		ΔttmR		0.005	0.076	0.098	0.12	0.099	0.042	0.057	0.043	0.026	0.015	0.004	0.005	0.003
					*		**	*				**
		ΔefgAΔttmR		0.007	0.007	0.009	0.014	0.01	0.017	0.028	0.037	0.015	0.006	0.011	0.007	0.013
										*
	FA (in)	WT		0.002	0.95	1.236	0.738	0.595	0.591	0.599	0.428	0.003	0.003	0.002	0.002	0.002
		ΔefgA		0.002	1.251	1.435	1.036	0.842	0.599	0.593	0.565	0.01	0.003	0.003	0.003	0.002
					***		**	**			***	**
		ΔttmR		0.003	0.94	1.236	0.754	0.602	0.606	0.599	0.434	0.004	0.004	0.002	0.002	0.002
		ΔefgAΔttmR		0.003	1.16	1.496	1.427	1.05	0.863	0.596	0.605	0.593	0.416	0.006	0.003	0.003
					*	*	***	**			****	***	***
	for (in)	WT		0.006	0.858	2.51	5.265	3.233	2.858	2.84	2.255	0.246	0.006	0.005	0.005	0.005
		ΔefgA		0.005	0.799	2.28	4.754	3.485	2.755	2.68	2.847	0.852	0.006	0.005	0.006	0.006
						*					**	***
		ΔttmR		0.004	0.523	0.931	1.525	2.438	2.482	2.502	2.241	0.545	0.004	0.005	0.006	0.005
					****	****	****	***	**	***		***
		ΔefgAΔttmR		0.006	0.537	1.664	3.278	4.685	3.437	2.853	2.429	2.438	0.849	0.006	0.006	0.006
					**	****	****	**			****	****	****
