# Supplementary material for: Methylobacterium extorquens PA1 utilizes multiple strategies to maintain formaldehyde homeostasis during methylotrophic growth
Source: PLoS Genet. 2025 Jun 9;21(6):e1011736. doi: 10.1371/journal.pgen.1011736 (PMC12180729; doi:10.1371/journal.pgen.1011736)
Supplement: S1 Data — (XLSX) [file pgen.1011736.s014.xlsx]

## Sheet: Figure 1
Figure 1. efgA and ttmR affect the transition to methylotrophy independently.
Growth[A,E], of AM. extorquens PA1 strains (WT, blue; ΔefgA, red; ΔttmR, green; ΔefgA ΔttmR, yellow). Lag time [B,F] of each strain. Concentration of FA present in the media at the end of lag phase [C,G]. Correlation between formaldehyde concentration and lag phase duration [D,H]. Cells transitioned from succinate to MeOH [A-D], Cells acclimated to MeOH [E-H] Error bars represent the 95% confiden…
Figure 1A:																		Figure 1B:					Figure 1C:					Figure 1D;
Time (Hours)	WT				ΔefgA				ΔttmR				ΔefgAΔttmR					WT	ΔefgA	ΔttmR	ΔefgAΔttmR		WT	ΔefgA	ΔttmR	ΔefgAΔttmR		Lag Time (Hrs)		WT			ΔefgA			ΔttmR			ΔefgAΔttmR
0*	0.003*	0.005*	0.001*	0.003*	0.005*	0.005*	0.004*	0.003*	0.002*	0.009*	0.004*	0.002*	0.001*	0.001*	0*	0.002*		11	15	17	21		118.23	184.642	219.986	314.393		10.6667	1.171	54.44	44.464	38.125
1	0.009	0.009	0.008	0.005	0.006	0.009	0.005	0.008	0.005	0.011	0.005	0.005	0.007	0.007	0.002	0.007		11	14	16	21		122.887	185.844	199.857	339.671		14	2.02829				138.268	132.358	115.275
2	0.01	0.01	0.009	0.007	0.007	0.009	0.007	0.008	0.006	0.012	0.006	0.005	0.008	0.008	0.003	0.007		10	13	14	18		132.028	187.656	183.349	329.585		15.6667	3.09826							194.962	199.856	149.248
3	0.011	0.01	0.01	0.009	0.007	0.009	0.008	0.01	0.006	0.013	0.007	0.006	0.008	0.008	0.004	0.008		10	13	14	16							20	3.5131										313.754	331.762	309.587
4	0.011	0.011	0.011	0.01	0.007	0.01	0.009	0.01	0.006	0.013	0.008	0.007	0.008	0.008	0.005	0.009
5	0.011	0.011	0.011	0.01	0.008	0.01	0.009	0.01	0.006	0.013	0.008	0.007	0.008	0.008	0.005	0.009
6	0.012	0.011	0.011	0.011	0.008	0.01	0.01	0.011	0.006	0.013	0.008	0.007	0.008	0.008	0.006	0.009
7	0.013	0.012	0.013	0.013	0.008	0.011	0.011	0.011	0.007	0.014	0.008	0.008	0.009	0.009	0.006	0.009
8	0.014	0.014	0.015	0.014	0.008	0.011	0.012	0.012	0.007	0.013	0.009	0.008	0.009	0.009	0.007	0.01
9	0.017	0.016	0.017	0.017	0.009	0.012	0.013	0.013	0.008	0.014	0.01	0.009	0.009	0.009	0.007	0.01
10	0.019	0.019	0.021	0.021	0.01	0.013	0.015	0.014	0.008	0.015	0.011	0.011	0.009	0.009	0.008	0.011
11	0.024	0.023	0.025	0.025	0.012	0.014	0.017	0.015	0.009	0.015	0.013	0.012	0.009	0.009	0.009	0.012
12	0.029	0.029	0.031	0.03	0.013	0.016	0.02	0.017	0.009	0.016	0.015	0.015	0.009	0.009	0.009	0.014
13	0.036	0.036	0.039	0.038	0.016	0.018	0.025	0.02	0.011	0.017	0.018	0.018	0.01	0.01	0.01	0.016
14	0.045	0.045	0.05	0.049	0.019	0.022	0.029	0.022	0.012	0.019	0.021	0.021	0.01	0.01	0.011	0.017
15	0.056	0.055	0.063	0.062	0.022	0.025	0.036	0.027	0.014	0.02	0.026	0.026	0.011	0.011	0.013	0.019
16	0.07	0.069	0.08	0.078	0.027	0.03	0.043	0.031	0.018	0.023	0.033	0.032	0.012	0.012	0.016	0.02
17	0.087	0.086	0.1	0.098	0.033	0.036	0.054	0.038	0.023	0.026	0.044	0.043	0.013	0.013	0.019	0.023
18	0.108	0.106	0.124	0.122	0.04	0.043	0.067	0.046	0.028	0.031	0.057	0.056	0.015	0.015	0.023	0.026
19	0.134	0.132	0.154	0.151	0.049	0.051	0.082	0.055	0.035	0.036	0.072	0.073	0.017	0.017	0.027	0.03
20	0.165	0.163	0.184	0.18	0.06	0.062	0.1	0.068	0.044	0.043	0.09	0.094	0.019	0.019	0.032	0.035
21	0.183	0.18	0.2	0.191	0.073	0.075	0.123	0.084	0.054	0.051	0.113	0.119	0.023	0.023	0.039	0.041
22	0.191	0.186	0.204	0.193	0.089	0.091	0.15	0.1	0.067	0.062	0.143	0.141	0.027	0.027	0.047	0.048
23	0.193	0.186	0.206	0.194	0.11	0.111	0.179	0.122	0.084	0.075	0.172	0.147	0.033	0.033	0.059	0.059
24	0.195	0.187	0.206	0.194	0.134	0.135	0.19	0.148	0.103	0.091	0.17	0.147	0.041	0.041	0.074	0.071
25	0.235	0.187	0.207	0.194	0.163	0.162	0.193	0.177	0.127	0.111	0.166	0.148	0.05	0.05	0.093	0.088
26	0.24	0.186	0.21	0.194	0.179	0.176	0.194	0.189	0.136	0.132	0.162	0.146	0.061	0.061	0.115	0.109
27	0.236	0.185	0.214	0.193	0.185	0.18	0.194	0.193	0.137	0.139	0.159	0.146	0.075	0.075	0.143	0.135
28	0.233	0.186	0.215	0.193	0.187	0.182	0.194	0.194	0.137	0.143	0.158	0.145	0.093	0.093	0.156	0.163
29	0.231	0.185	0.216	0.193	0.187	0.182	0.194	0.194	0.136	0.143	0.156	0.144	0.115	0.115	0.158	0.173
30	0.229	0.185	0.216	0.192	0.186	0.182	0.193	0.194	0.135	0.143	0.154	0.144	0.142	0.142	0.158	0.18
31	0.227	0.184	0.217	0.192	0.186	0.181	0.193	0.194	0.135	0.142	0.153	0.143	0.165	0.165	0.158	0.18
32	0.225	0.184	0.216	0.192	0.185	0.18	0.193	0.193	0.134	0.142	0.152	0.143	0.173	0.173	0.158	0.18
33	0.223	0.183	0.216	0.191	0.185	0.18	0.192	0.192	0.134	0.141	0.151	0.142	0.175	0.175	0.157	0.184
34	0.222	0.183	0.215	0.191	0.185	0.179	0.192	0.192	0.133	0.141	0.149	0.142	0.177	0.177	0.156	0.201
35	0.221	0.182	0.215	0.191	0.184	0.179	0.192	0.192	0.133	0.141	0.149	0.141	0.208	0.208	0.156	0.204
Figure 1E:														Figure 1F:					Figure 1G:					Figure 1H:
Time (Hrs)	WT			ΔefgA			ΔttmR			ΔefgAΔttmR				WT	ΔefgA	ΔttmR	ΔefgAΔttmR		WT	ΔefgA	ΔttmR	ΔefgAΔttmR		Lag Time (Hrs)		WT			ΔefgA			ΔttmR			ΔefgAΔttmR
0*	0.003*	0.001*	0*	0.001*	0.003*	0.001*	0*	0.003*	0.001*	0.005*	0.001*	0*		10	11	11	11		118.23	118.74	145.359	138.644		10.6667	1.17103	102.855	98.252	93.092
1	0.003	0.004	0.002	0.005	0.002	0.002	0.002	0.002	0.002	0.006	0	-0.001		11	11	12	11		122.887	112.983	124.721	124.067		11.3333	1.17103				120.604	107.531	116.229
2	0.004	0.003	0.002	0.004	0.002	0.001	0.002	0.004	0.004	0.005	0.002	0.002		11	12	12	12		121.962	115.885	177.895	134.753		11.6667	1.17103							107.524	90.325	136.709
3	0.005	0.006	0.005	0.008	0.005	0.004	0.006	0.004	0.006	0.007	0.004	0.002												11.3333	2.34207										105.755	121.026	130.592
4	0.007	0.005	0.006	0.008	0.005	0.004	0.006	0.006	0.006	0.007	0.003	0.002
5	0.008	0.007	0.006	0.005	0.005	0.005	0.005	0.006	0.006	0.01	0.005	0.003
6	0.008	0.008	0.01	0.008	0.008	0.006	0.008	0.009	0.007	0.011	0.007	0.007
7	0.012	0.012	0.011	0.01	0.008	0.008	0.009	0.01	0.009	0.011	0.007	0.007
8	0.013	0.014	0.012	0.011	0.01	0.009	0.009	0.011	0.01	0.015	0.009	0.008
9	0.016	0.015	0.017	0.014	0.013	0.011	0.014	0.014	0.012	0.017	0.013	0.011
10	0.021	0.022	0.021	0.018	0.017	0.015	0.016	0.017	0.015	0.02	0.016	0.016
11	0.025	0.026	0.026	0.022	0.02	0.019	0.017	0.02	0.018	0.024	0.019	0.018
12	0.029	0.029	0.032	0.026	0.024	0.023	0.022	0.025	0.022	0.03	0.026	0.023
13	0.038	0.039	0.041	0.031	0.03	0.03	0.028	0.031	0.027	0.035	0.033	0.03
14	0.047	0.047	0.049	0.039	0.036	0.037	0.034	0.037	0.033	0.043	0.04	0.036
15	0.054	0.054	0.058	0.049	0.043	0.044	0.041	0.046	0.041	0.055	0.051	0.045
16	0.066	0.066	0.072	0.057	0.053	0.056	0.053	0.057	0.051	0.065	0.065	0.059
17	0.081	0.08	0.086	0.067	0.062	0.066	0.064	0.068	0.062	0.077	0.077	0.072
18	0.099	0.096	0.104	0.082	0.074	0.079	0.076	0.081	0.076	0.096	0.094	0.087
19	0.12	0.116	0.128	0.1	0.091	0.098	0.095	0.1	0.092	0.117	0.116	0.107
20	0.146	0.141	0.155	0.122	0.111	0.119	0.115	0.121	0.111	0.141	0.14	0.131
21	0.177	0.169	0.185	0.148	0.134	0.145	0.141	0.147	0.135	0.172	0.171	0.16
22	0.214	0.202	0.222	0.179	0.163	0.178	0.171	0.174	0.165	0.209	0.203	0.195
23	0.235	0.235	0.258	0.197	0.197	0.217	0.181	0.178	0.182	0.251	0.212	0.209
24	0.243	0.243	0.266	0.227	0.227	0.243	0.175	0.174	0.183	0.302	0.211	0.209
25	0.245	0.245	0.269	0.239	0.239	0.245	0.175	0.172	0.18	0.363	0.213	0.209
26	0.27	0.27	0.254	0.273	0.273	0.27	0.16	0.132	0.132	0.383	0.2	0.221
27	0.247	0.247	0.27	0.238	0.238	0.247	0.176	0.156	0.163	0.383	0.2	0.227
28	0.251	0.251	0.276	0.24	0.24	0.251	0.177	0.157	0.164	0.383	0.201	0.234
29	0.254	0.254	0.279	0.242	0.242	0.254	0.175	0.159	0.165	0.383	0.199	0.228
30	0.248	0.248	0.274	0.237	0.237	0.248	0.17	0.154	0.155	0.383	0.199	0.231

## Sheet: Figure 3
Figure 3. The lag phase defect is specific to transitions that require the production of FA, and lag phase duration correlates with FA concentration.
A,F,K) Growth of M. extorquens PA1 strains (WT, blue; ΔefgA, red; ΔttmR, green; ΔefgA ΔttmR, yellow)during carbon source transition from acetate [A], oxalate [F] or formate [K] to MeOH. B,G,L) Lag times of each strain. C,H,M) Extracellular FA concentration at the end of lag phase for each strain. D,I,N) Intracellular FA concentration for each strain. E,J,O) Correlation between extracellular FA co…
																										Figure 3B					Figure 3C					Figure 3D
Time (Hours)	WT						ΔefgA						ΔttmR						ΔefgAΔttmR							WT	ΔefgA	ΔttmR	ΔefgAΔttmR		WT	ΔefgA	ΔttmR	ΔefgAΔttmR		Lag Time (Hrs)		WT			ΔefgA			ΔttmR			ΔefgAΔttmR
0*	0.005*	0.01*	0.008*	0.008*	0.007*	0.007*	0.004*	0.007*	0.009*	0.007*	0.009*	0.011*	0.005*	0.003*	0.003*	0.018*	0.008*	0.008*	0.008*	0.009*	0.005*	0.007*	0.01*	0.007*		9	12	14	18		38.9106	95.8258	130.88	195.452		8	0.692952	38.9106	53.7666	55.0046
1	0.011	0.012	0.016	0.01	0.012	0.008	0.01	0.011	0.009	0.01	0.006	0.006	0.009	0.01	0.008	0.009	0.006	0.007	0.011	0.014	0.012	0.012	0.009	0.01		8	12	14	16		53.7666	90.291	129.035	241.576		13	0.979982				95.8258	90.291	97.6708
2	0.012	0.013	0.025	0.013	0.012	0.008	0.01	0.011	0.011	0.013	0.007	0.006	0.011	0.012	0.01	0.011	0.006	0.007	0.012	0.015	0.014	0.015	0.009	0.011		7	14	15	19		55.0046	97.6708	116.12	239.731		14.75	0.812558							130.88	129.035	116.12
3	0.013	0.014	0.019	0.015	0.013	0.01	0.011	0.012	0.013	0.014	0.007	0.006	0.011	0.012	0.01	0.012	0.007	0.008	0.012	0.015	0.015	0.016	0.01	0.011		8	14	16	19							18	1.20023										195.452	241.576	239.731
4	0.014	0.014	0.019	0.015	0.014	0.01	0.011	0.012	0.013	0.014	0.007	0.007	0.012	0.012	0.011	0.013	0.007	0.008	0.012	0.015	0.015	0.016	0.01	0.011
5	0.014	0.015	0.02	0.016	0.014	0.011	0.012	0.013	0.014	0.015	0.007	0.007	0.011	0.012	0.012	0.013	0.007	0.008	0.012	0.015	0.015	0.017	0.01	0.011
6	0.015	0.016	0.022	0.017	0.016	0.012	0.012	0.013	0.014	0.015	0.008	0.007	0.012	0.013	0.012	0.014	0.008	0.008	0.012	0.015	0.015	0.017	0.01	0.011
7	0.017	0.018	0.024	0.02	0.017	0.014	0.013	0.014	0.016	0.016	0.008	0.008	0.012	0.013	0.013	0.014	0.008	0.009	0.013	0.015	0.016	0.017	0.01	0.011
8	0.019	0.02	0.027	0.023	0.019	0.016	0.014	0.014	0.018	0.018	0.009	0.009	0.012	0.013	0.014	0.015	0.008	0.009	0.013	0.015	0.017	0.018	0.01	0.011
9	0.023	0.023	0.031	0.027	0.022	0.019	0.015	0.016	0.02	0.021	0.01	0.01	0.013	0.014	0.014	0.016	0.009	0.009	0.013	0.016	0.017	0.018	0.01	0.012
10	0.028	0.028	0.037	0.033	0.026	0.023	0.016	0.017	0.023	0.024	0.011	0.011	0.014	0.014	0.016	0.019	0.01	0.011	0.013	0.016	0.018	0.019	0.011	0.012
11	0.033	0.034	0.044	0.041	0.031	0.028	0.018	0.019	0.027	0.028	0.013	0.012	0.015	0.015	0.018	0.021	0.01	0.011	0.014	0.016	0.018	0.02	0.011	0.012
12	0.041	0.042	0.056	0.051	0.038	0.035	0.021	0.021	0.032	0.032	0.014	0.014	0.016	0.016	0.021	0.024	0.012	0.013	0.014	0.017	0.02	0.021	0.012	0.013
13	0.051	0.052	0.07	0.064	0.046	0.043	0.024	0.024	0.038	0.039	0.017	0.016	0.018	0.018	0.024	0.027	0.013	0.015	0.014	0.017	0.021	0.023	0.012	0.013
14	0.063	0.064	0.088	0.081	0.057	0.053	0.028	0.028	0.046	0.047	0.02	0.02	0.02	0.02	0.029	0.032	0.016	0.017	0.015	0.018	0.023	0.024	0.013	0.014
15	0.079	0.08	0.109	0.101	0.07	0.066	0.033	0.033	0.057	0.057	0.024	0.023	0.022	0.022	0.035	0.039	0.019	0.019	0.016	0.019	0.026	0.027	0.014	0.015
16	0.1	0.099	0.135	0.126	0.087	0.082	0.039	0.04	0.07	0.07	0.03	0.028	0.026	0.026	0.044	0.049	0.022	0.024	0.018	0.02	0.029	0.03	0.016	0.017
17	0.124	0.124	0.167	0.157	0.108	0.103	0.047	0.048	0.085	0.086	0.036	0.034	0.03	0.03	0.057	0.062	0.027	0.028	0.019	0.022	0.033	0.034	0.018	0.018
18	0.154	0.153	0.189	0.182	0.134	0.128	0.057	0.057	0.105	0.104	0.044	0.042	0.037	0.035	0.074	0.08	0.033	0.034	0.021	0.024	0.038	0.04	0.02	0.02
19	0.177	0.176	0.196	0.19	0.164	0.157	0.07	0.069	0.129	0.127	0.054	0.051	0.044	0.043	0.095	0.101	0.041	0.042	0.025	0.026	0.044	0.047	0.023	0.023
20	0.184	0.183	0.197	0.192	0.177	0.17	0.085	0.084	0.157	0.155	0.066	0.063	0.053	0.052	0.119	0.126	0.051	0.052	0.028	0.03	0.053	0.056	0.028	0.028
21	0.186	0.185	0.199	0.192	0.181	0.174	0.103	0.102	0.18	0.18	0.081	0.077	0.064	0.062	0.142	0.145	0.063	0.064	0.034	0.035	0.065	0.067	0.033	0.033
22	0.186	0.186	0.197	0.192	0.182	0.176	0.126	0.124	0.187	0.189	0.1	0.095	0.078	0.076	0.147	0.148	0.079	0.079	0.04	0.042	0.079	0.081	0.04	0.04
23	0.186	0.186	0.198	0.192	0.183	0.176	0.153	0.151	0.189	0.191	0.122	0.117	0.096	0.093	0.147	0.148	0.097	0.097	0.049	0.049	0.097	0.1	0.049	0.049
24	0.186	0.186	0.201	0.192	0.183	0.176	0.171	0.175	0.19	0.192	0.149	0.143	0.118	0.113	0.147	0.148	0.12	0.119	0.058	0.059	0.119	0.123	0.059	0.06
25	0.186	0.185	0.203	0.192	0.183	0.175	0.177	0.182	0.189	0.191	0.166	0.163	0.13	0.131	0.146	0.147	0.13	0.13	0.07	0.071	0.146	0.151	0.072	0.073
26	0.189	0.184	0.205	0.192	0.186	0.175	0.177	0.183	0.19	0.191	0.172	0.169	0.133	0.136	0.145	0.146	0.131	0.133	0.086	0.086	0.156	0.165	0.089	0.09
27	0.191	0.184	0.207	0.192	0.188	0.175	0.178	0.184	0.189	0.191	0.173	0.17	0.133	0.137	0.145	0.146	0.131	0.133	0.104	0.104	0.158	0.171	0.109	0.11
28	0.192	0.184	0.208	0.191	0.189	0.174	0.178	0.185	0.189	0.191	0.173	0.17	0.133	0.137	0.144	0.145	0.131	0.132	0.128	0.127	0.158	0.175	0.133	0.134
29	0.192	0.184	0.208	0.191	0.19	0.174	0.178	0.184	0.188	0.19	0.173	0.171	0.133	0.137	0.143	0.145	0.13	0.131	0.142	0.152	0.157	0.176	0.144	0.154
30	0.191	0.182	0.208	0.191	0.191	0.173	0.177	0.183	0.188	0.19	0.172	0.17	0.132	0.136	0.143	0.144	0.13	0.131	0.146	0.164	0.157	0.176	0.146	0.16
31	0.191	0.182	0.208	0.191	0.193	0.173	0.177	0.183	0.188	0.19	0.172	0.169	0.131	0.136	0.143	0.144	0.13	0.131	0.146	0.169	0.157	0.176	0.146	0.164
32	0.191	0.182	0.216	0.19	0.194	0.173	0.176	0.182	0.188	0.189	0.172	0.169	0.13	0.135	0.142	0.143	0.129	0.13	0.146	0.17	0.156	0.176	0.146	0.164
33	0.19	0.182	0.21	0.189	0.196	0.172	0.176	0.182	0.187	0.189	0.171	0.169	0.13	0.134	0.142	0.143	0.128	0.129	0.146	0.17	0.155	0.177	0.145	0.163
34	0.19	0.182	0.21	0.189	0.197	0.172	0.176	0.182	0.187	0.189	0.171	0.168	0.129	0.134	0.141	0.143	0.127	0.128	0.146	0.175	0.155	0.177	0.145	0.164
35	0.19	0.181	0.209	0.189	0.197	0.171	0.175	0.181	0.187	0.188	0.171	0.168	0.129	0.137	0.14	0.142	0.126	0.127	0.145	0.201	0.154	0.177	0.144	0.164
36*	0.189*	0.18*	0.21*	0.189*	0.197*	0.171*	0.175*	0.181*	0.186*	0.188*	0.17*	0.167*	0.131*	0.161*	0.141*	0.142*	0.126*	0.126*	0.144*	0.195*	0.154*	0.176*	0.144*	0.164*
37*	0.188*	0.18*	0.209*	0.188*	0.197*	0.171*	0.174*	0.179*	0.186*	0.188*	0.17*	0.167*	0.132*	0.184*	0.14*	0.141*	0.125*	0.127*	0.143*	0.194*	0.154*	0.176*	0.143*	0.163*
Figure 3E														Figure 3F					Figure 3G					Figure 3H
Time (Hrs)	WT			ΔefgA			ΔttmR			ΔefgAΔttmR				WT	ΔefgA	ΔttmR	ΔefgAΔttmR		WT	ΔefgA	ΔttmR	ΔefgAΔttmR		Lag Time (Hrs)		WT			ΔefgA			ΔttmR			ΔefgAΔttmR
0*	0.004*	0.003*	0.003*	0.003*	0.005*	0.004*	0.004*	0.006*	0.005*	0.004*	0.003*	0.003*		18	31	24	36		55.2373	257.235	255.183	338.978		17.3333	1.06687	55.2373	66.3069	69.9968
1	0.008	0.007	0.006	0.005	0.008	0.008	0.004	0.007	0.008	0.008	0.002	0.008		18	31	23	34		66.3069	254.841	234.657	328.373		30.3333	1.06687				257.235	254.841	227.473
2	0.008	0.007	0.006	0.005	0.008	0.008	0.004	0.008	0.009	0.008	0.008	0.008		16	29	28	38		69.9968	227.473	242.183	363.387		25	2.4445							255.183	234.657	242.183
3	0.009	0.007	0.007	0.005	0.008	0.008	0.005	0.008	0.009	0.009	0.008	0.008												36	1.84787										338.978	328.373	363.387
4	0.009	0.008	0.007	0.005	0.008	0.008	0.005	0.009	0.009	0.009	0.009	0.009
5	0.009	0.008	0.008	0.005	0.008	0.008	0.005	0.009	0.01	0.009	0.009	0.008
6	0.01	0.008	0.008	0.006	0.008	0.008	0.006	0.009	0.01	0.01	0.008	0.008
7	0.01	0.008	0.008	0.005	0.008	0.008	0.006	0.009	0.01	0.008	0.008	0.008
8	0.01	0.008	0.009	0.005	0.008	0.008	0.006	0.009	0.01	0.008	0.009	0.008
9	0.01	0.009	0.009	0.006	0.008	0.008	0.006	0.009	0.01	0.009	0.009	0.009
10	0.011	0.009	0.01	0.006	0.008	0.008	0.006	0.009	0.01	0.009	0.008	0.008
11	0.011	0.01	0.011	0.006	0.008	0.009	0.006	0.009	0.01	0.009	0.008	0.008
12	0.012	0.01	0.013	0.006	0.008	0.008	0.006	0.01	0.01	0.008	0.008	0.009
13	0.013	0.011	0.014	0.006	0.008	0.009	0.007	0.01	0.01	0.008	0.008	0.008
14	0.014	0.012	0.016	0.006	0.008	0.009	0.007	0.01	0.01	0.009	0.008	0.008
15	0.015	0.013	0.018	0.006	0.008	0.009	0.007	0.01	0.01	0.008	0.008	0.009
16	0.017	0.015	0.021	0.006	0.008	0.009	0.008	0.011	0.01	0.008	0.008	0.009
17	0.019	0.018	0.024	0.006	0.008	0.009	0.008	0.011	0.01	0.009	0.009	0.009
18	0.022	0.022	0.028	0.006	0.008	0.009	0.009	0.012	0.011	0.009	0.009	0.008
19	0.025	0.027	0.034	0.006	0.008	0.009	0.01	0.013	0.012	0.008	0.008	0.008
20	0.03	0.031	0.041	0.006	0.008	0.009	0.011	0.014	0.011	0.008	0.008	0.009
21	0.035	0.037	0.05	0.006	0.008	0.009	0.012	0.015	0.011	0.008	0.009	0.008
22	0.042	0.044	0.062	0.007	0.008	0.01	0.015	0.018	0.012	0.008	0.009	0.008
23	0.051	0.053	0.078	0.007	0.009	0.01	0.017	0.02	0.012	0.009	0.008	0.009
24	0.064	0.066	0.097	0.008	0.009	0.011	0.022	0.024	0.013	0.009	0.008	0.008
25	0.079	0.081	0.12	0.009	0.01	0.012	0.027	0.029	0.015	0.009	0.009	0.008
26	0.098	0.1	0.148	0.01	0.011	0.013	0.034	0.035	0.016	0.008	0.009	0.009
27	0.121	0.125	0.177	0.012	0.012	0.015	0.045	0.043	0.019	0.008	0.009	0.009
28	0.148	0.149	0.189	0.013	0.013	0.017	0.059	0.055	0.022	0.009	0.01	0.008
29	0.169	0.156	0.194	0.016	0.015	0.02	0.076	0.07	0.026	0.009	0.008	0.008
30	0.176	0.157	0.196	0.019	0.018	0.024	0.098	0.09	0.031	0.009	0.01	0.009
31	0.177	0.158	0.196	0.024	0.021	0.029	0.122	0.114	0.039	0.01	0.012	0.009
32	0.177	0.157	0.196	0.029	0.026	0.034	0.128	0.129	0.049	0.008	0.015	0.009
33	0.177	0.157	0.196	0.035	0.031	0.041	0.128	0.13	0.063	0.01	0.019	0.01
34	0.177	0.157	0.195	0.042	0.037	0.05	0.128	0.13	0.081	0.013	0.024	0.008
35	0.176	0.156	0.195	0.052	0.045	0.062	0.127	0.13	0.103	0.016	0.031	0.01
Figure 3I														Figure 3J					Figure 3K					Figure 3L
Time (Hours)	WT			ΔefgA			ΔttmR			ΔefgAΔttmR				WT	ΔefgA	ΔttmR	ΔefgAΔttmR		WT	ΔefgA	ΔttmR	ΔefgAΔttmR		Lag Time (Hrs)		WT			ΔefgA			ΔttmR			ΔefgAΔttmR
0*	0.008*	0.006*	0.005*	0.001*	0.001*	0.005*	0.004*	0*	0.007*	0.001*	0.003*	0.007*		12	30	20	38		59.5067	300.562	155.504	373.591		11.6667	0.471405	59.5067	63.6118	62.9276
1	0.008	0.011	0.006	0.005	0.004	0.006	0.005	0.003	0.007	0.003	0.003	0.008		11	30	23	38		63.6118	275.552	110.886	389.198		29	1.41421				300.562	275.552	289.158
2	0.011	0.012	0.008	0.006	0.004	0.008	0.006	0.004	0.008	0.003	0.005	0.011		12	27	22	37		62.9276	289.158	132.095	363.587		21.6667	1.24722							155.504	110.886	132.095
3	0.011	0.011	0.008	0.007	0.005	0.007	0.007	0.005	0.008	0.004	0.005	0.009												37.6667	0.471405										373.591	389.198	363.587
4	0.01	0.011	0.008	0.005	0.004	0.006	0.005	0.004	0.008	0.003	0.004	0.009
5	0.012	0.012	0.009	0.006	0.005	0.007	0.006	0.004	0.008	0.003	0.005	0.011
6	0.012	0.012	0.009	0.006	0.005	0.006	0.006	0.004	0.008	0.003	0.005	0.009
7	0.012	0.012	0.01	0.006	0.005	0.007	0.006	0.005	0.009	0.004	0.005	0.011
8	0.013	0.014	0.012	0.005	0.004	0.007	0.006	0.005	0.009	0.003	0.004	0.011
9	0.014	0.015	0.013	0.006	0.004	0.007	0.007	0.005	0.009	0.003	0.005	0.009
10	0.015	0.017	0.015	0.005	0.004	0.007	0.007	0.005	0.01	0.003	0.005	0.01
11	0.018	0.02	0.019	0.005	0.005	0.007	0.007	0.006	0.01	0.002	0.004	0.01
12	0.021	0.024	0.023	0.006	0.005	0.007	0.009	0.006	0.012	0.003	0.005	0.01
13	0.024	0.029	0.029	0.005	0.004	0.008	0.009	0.007	0.013	0.003	0.004	0.011
14	0.028	0.035	0.035	0.005	0.004	0.008	0.011	0.008	0.015	0.002	0.004	0.011
15	0.035	0.043	0.044	0.006	0.005	0.008	0.013	0.01	0.017	0.003	0.005	0.01
16	0.042	0.052	0.053	0.005	0.005	0.009	0.016	0.012	0.02	0.003	0.005	0.011
17	0.052	0.064	0.066	0.005	0.004	0.009	0.019	0.015	0.025	0.003	0.005	0.009
18	0.063	0.079	0.083	0.007	0.005	0.009	0.024	0.018	0.032	0.003	0.005	0.009
19	0.077	0.097	0.103	0.007	0.005	0.011	0.031	0.024	0.04	0.004	0.005	0.009
20	0.095	0.12	0.129	0.007	0.006	0.012	0.039	0.031	0.048	0.003	0.005	0.009
21	0.117	0.148	0.162	0.009	0.007	0.013	0.048	0.04	0.061	0.003	0.006	0.009
22	0.143	0.185	0.203	0.01	0.008	0.015	0.059	0.051	0.076	0.004	0.006	0.009
23	0.177	0.229	0.251	0.011	0.009	0.016	0.073	0.063	0.094	0.003	0.005	0.01
24	0.218	0.251	0.251	0.014	0.011	0.02	0.091	0.08	0.117	0.004	0.006	0.009
25	0.248	0.247	0.246	0.017	0.014	0.024	0.115	0.1	0.148	0.004	0.006	0.01
26	0.243	0.242	0.241	0.018	0.015	0.027	0.143	0.126	0.186	0.004	0.006	0.01
27	0.238	0.24	0.239	0.023	0.02	0.034	0.179	0.16	0.195	0.005	0.007	0.01
28	0.236	0.238	0.239	0.028	0.024	0.042	0.178	0.182	0.188	0.006	0.007	0.011
29	0.234	0.235	0.236	0.033	0.028	0.051	0.17	0.175	0.182	0.006	0.008	0.011
30	0.232	0.234	0.234	0.042	0.037	0.062	0.168	0.169	0.179	0.007	0.009	0.012
31	0.23	0.233	0.234	0.051	0.044	0.074	0.164	0.167	0.175	0.009	0.011	0.014
32	0.229	0.232	0.232	0.062	0.052	0.091	0.164	0.162	0.174	0.01	0.014	0.016
33	0.229	0.23	0.231	0.076	0.065	0.112	0.158	0.162	0.169	0.014	0.016	0.018
34	0.226	0.23	0.231	0.094	0.08	0.136	0.159	0.158	0.17	0.016	0.019	0.021
35	0.226	0.229	0.23	0.116	0.098	0.167	0.157	0.156	0.169	0.019	0.024	0.025

## Sheet: Figure 4 & S3
Figure 4. Concentrations of C1 metabolites are imbalanced in strains that cannot maintain FA homeostasis during transition to methylotrophy.
Concentration of MeOH [dark blue], FA [green], and formate [red] measured in the supernatant (A-D) or intracellularly (E-H) of M. extorquens PA1 (WT [A,E], ΔefgA [B,F], ΔttmR [C,G], ΔefgA ΔttmR [D,H]) cultures. OD600 measurements are show independent of axis in light blue for comparison to growth phase during the experiment. Error shading represents the 95% confidence interval of the metabolite c…
Figure 4 WT		4A		4B			4C			4E				4F
Time (Hours)	MeOH (Ex)			FA (Ex)			FA (In)			for (Ex)			for (In)
0	15.0936	15.0356	15.0754	0.000708	-0.00066	4.61e-05	0.0026	0.0024	0.0021	0.008344	0.001559	0.00466
3	9.64532	10.8593	10.2924	0.050524	0.047403	0.051441	1.2457	1.3648	1.1549	0.090978	0.067179	0.068384	0.8564	0.8542	0.8632
6	8.08135	7.44306	7.16723	0.070536	0.041548	0.05506	1.8549	1.7892	1.8024	0.170975	0.115797	0.165231	2.523	2.5023	2.5054
9	3.46215	3.21969	3.60699	0.091987	0.058935	0.075446	0.9821	0.9524	0.9347	0.125438	0.115379	0.120104	2.32	2.326	2.339
12	2.61695	1.65428	1.67791	0.073633	0.044894	0.059508	0.6214	0.6052	0.5924	0.088344	0.086711	0.123385
15	2.05443	1.12513	1.19364	0.071749	0.043969	0.059854	0.6259	0.6354	0.6781	0.069964	0.059498	0.06466	1.842	1.824	1.8045
18	1.33526	0.613626	0.488978	0.103343	0.032926	0.070504	0.6527	0.6659	0.631	0.09055	0.071559	0.086752	1.8246	1.856	1.8234
21	0.440905	0.705596	0.857849	0.008711	0.00833	0.008216	0.6247	0.6317	0.6045	0.054585	0.02984	0.044978	1.526	1.5487	1.592
24	0.420729	0.731098	0.993607	0.007436	0.008235	0.007169	0.4234	0.4447	0.4276	0.024308	0.027207	0.026058	0.759	0.749	0.7452
27	0.016089	0.389439	0.599422	0.007683	0.007855	0.008559	0.0024	0.0023	0.0035	0.019202	0.010632	0.014493	0.0056	0.0052	0.0061
30	0.317918	0.006266	0.22225	0.009149	0.009035	0.008959	0.00245	0.0023	0.0025	0.004434	0.003876	0.004284	0.0054	0.0049	0.0059
33	0.065927	0.171945	0.370618	0.012366	0.015564	0.011681	0.0036	0.0041	0.0023	0.001762	0.002939	0.00578	0.0055	0.0056	0.0056
36	0.100297	0.262749	0.598484	0.01328	0.014917	0.0121	0.0023	0.0024	0.0025	0.000871	0.008469	0.000571
Figure 4 ΔefgA
Time (Hours)	MeOH (Ex)			FA (Ex)			FA (In)			for (Ex)			for (In)
0	15.0973	15.053	15.011	0.000861	0.000815	0.000292	0.0024	0.0027	0.0019	0.00505	0.00841	0.001116	0.0054	0.0052	0.0057
3	12.2535	12.0223	11.653	0.134062	0.147742	0.175993	1.854	1.6592	1.4258	0.035662	0.035691	0.032751	0.7592	0.7658	0.75231
6	9.88271	9.71396	9.62959	0.223671	0.257633	0.306042	3.6524	3.528	3.4529	0.05005	0.04576	0.050479	2.2468	2.3465	2.2457
9	8.71696	8.89732	8.85296	0.353555	0.384477	0.410339	4.0215	4.0269	4.0239	0.053477	0.055484	0.047312	3.6251	3.6021	3.628
12	4.9022	4.24923	4.21816	0.564145	0.596077	0.63798	3.9548	3.8956	4.0235	0.082508	0.08841	0.093609	2.6521	2.6327	2.6516
15	1.33554	2.57539	2.93149	0.727003	0.748977	0.82014	2.852	2.749	2.459	0.094348	0.093741	0.101033	2.0941	1.965	2.0012
18	0.919245	1.7994	0.993	0.548129	0.57657	0.609351	1.5267	1.5679	1.5249	0.100944	0.163745	0.101823	1.824	1.8921	1.8596
21	0.322533	1.22984	0.523154	0.390657	0.362863	0.329701	0.8569	0.8749	0.8012	0.139065	0.121267	0.121116	1.8543	1.8725	1.863
24	0.747254	0.316302	0.146723	0.283061	0.287935	0.242703	0.6243	0.6248	0.6598	0.131381	0.128979	0.119069	1.6482	1.6239	1.6752
27	0.966106	0.819672	0.177863	0.107238	0.11135	0.05976	0.3058	0.2953	0.3028	0.128487	0.132449	0.114617	0.6521	0.6329	0.6218
30	0.747525	0.616337	0.254125	0.024618	0.032271	0.027893	0.0154	0.0123	0.0148	0.065949	0.101241	0.092717	0.0054	0.0062	0.0062
33	0.463717	0.497138	0.24272	0.024618	0.032271	0.027893	0.0025	0.0036	0.019	0.020817	0.021945	0.025702	0.0068	0.0066	0.0066
36	0.622299	0.927881	0.849036	0.008749	0.009092	0.009968	0.0024	0.0039	0.0028	0.006984	0.003529	0.001415	0.0062	0.0059	0.0054
Figure 4 ΔttmR
Time (Hours)	MeOH (Ex)			FA (Ex)			FA (In)			for (Ex)			for (In)
0	15.0973	15.053	15.011	0.002015	0.001846	0.001692	0.0024	0.0035	0.0028	0.007425	0.00161	0.001266	0.0024	0.0054	0.0056
3	10.8156	10.1193	9.0508	0.20888	0.223732	0.212931	1.0589	1.0635	0.9985	0.377475	0.270446	0.278912	0.3254	0.2638	0.2956
6	8.46273	8.05221	7.82974	0.269945	0.428283	0.466019	1.6358	1.6254	1.5249	0.592559	0.627504	0.647989	0.523	0.521	0.5564
9	3.51104	4.34103	3.38602	0.458837	0.506389	0.546986	1.1254	1.2689	1.1642	0.894833	0.924097	1.09724	0.952	0.9024	0.9632
12	1.98898	2.5683	1.69377	0.68363	0.759225	0.753457	0.7584	0.77859	0.7125	1.69874	1.85761	2.25479	1.2305	1.249	1.297
15	1.31521	1.05681	1.52841	0.86778	0.957225	0.794027	0.6251	0.6352	0.6485	1.52287	1.69979	2.03441	1.5628	1.5621	1.3547
18	0.786478	1.27715	2.75529	0.628921	0.735298	0.848567	0.6594	0.6625	0.6487	0.722425	0.963385	0.872957	1.6362	1.6526	1.849
21	0.26826	0.707918	0.895425	0.492922	0.612359	0.651879	0.6238	0.6248	0.6985	0.421397	0.435517	0.391266	1.6795	1.6952	1.8462
24	0.710396	0.855611	0.912129	0.397891	0.360503	0.395111	0.6254	0.6578	0.6189	0.171917	0.157276	0.153645	1.6542	1.6725	1.5429
27	0.555625	0.89732	0.852964	0.192294	0.144854	0.163587	0.4248	0.4567	0.4291	0.063348	0.072544	0.094137	0.7526	0.7526	0.721
30	0.639227	0.866408	0.939463	0.032652	0.032804	0.033451	0.0024	0.0026	0.0035	0.041478	0.055354	0.049624	0.0054	0.0026	0.0059
33	1.07831	0.861704	1.39897	0.015024	0.018755	0.017689	0.0065	0.0025	0.0035	0.010842	0.013075	0.013154	0.0062	0.0034	0.0067
36	0.689102	0.339382	0.779611	0.008749	0.009092	0.009968	0.0012	0.0024	0.0041	0.00339	0.00958	0.005781	0.0065	0.0062	0.0054
Figure 4 ΔefgAΔttmR
Time (Hours)	MeOH (Ex)			FA (Ex)			FA (In)			for (Ex)			for (In)
0	15.0475	15.0163	15.0541	0.002769	0.002261	0.004476	0.0016	0.0034	0.0028	0.001875	0.006393	0.003731	0.0061	0.0057	0.0055
3	10.721	11.0694	9.65251	0.229566	0.448417	0.367281	1.3468	1.2349	1.2054	0.043872	0.073488	0.041471	0.523	0.5541	0.562
6	9.4756	9.01703	9.01703	0.581742	0.770879	0.485306	2.5463	2.5429	2.642	0.079418	0.037384	0.049262	1.623	1.5048	1.3628
9	8.35548	8.89875	8.12306	0.843427	0.871829	0.890866	2.8952	2.8963	2.6458	0.534694	0.20771	0.208768	2.563	2.5238	2.6312
12	8.00709	8.06504	8.78821	1.11375	1.24065	1.32247	2.7854	2.7051	2.7635	0.386956	0.367525	0.335593	2.7854	2.7051	2.7635
15	7.67817	7.46111	6.77382	1.46399	1.62907	1.56755	2.6354	2.5032	2.6107	0.613474	0.590154	0.652187	2.631	2.549	2.513
18	4.67562	4.98853	3.73317	1.93358	1.99233	2.07651	2.589	2.5016	2.5603	0.929993	0.984113	1.068	2.3219	2.248	2.2014
21	3.16855	3.31637	2.44378	1.95076	1.95772	2.0119	2.236	2.2045	2.2701	1.35943	1.55283	1.45004	1.924	1.935	1.9466
24	2.29115	2.34294	1.49148	1.93004	1.9297	1.89174	1.2653	1.2354	1.1907	1.45503	1.67745	1.59465	1.625	1.626	1.8332
27	3.51104	1.00041	0.909241	1.54485	1.31931	1.22557	0.9852	0.9467	0.9672	0.753566	0.931295	0.672052	1.6594	1.6567	1.6421
30	0.751138	0.933283	0.534737	0.966556	0.706818	0.82854	0.6532	0.6148	0.635	0.443872	0.473488	0.471471	1.4526	1.5863	1.6785
33	0.92209	0.606263	0.518954	0.289038	0.28763	0.205124	0.3289	0.3248	0.3561	0.179418	0.137384	0.119262	1.4223	1.2349	1.2922
36	1.40086	1.17766	1.15271	0.018134	0.018172	0.017925	0.0049	0.0052	0.0063	0.079418	0.037384	0.019262	0.0521	0.0521	0.0629
Figure Growth Data:		4D
Time (Hours)	WT			ΔefgA			ΔttmR			ΔefgAΔttmR
0	0.018	0.02	0.019	0.018	0.02	0.007	0.016	0.018	0.02	0.016	0.019	0.021
3	0.018	0.02	0.019	0.017	0.02	0.008	0.016	0.018	0.02	0.016	0.019	0.021
6	0.018	0.02	0.019	0.018	0.02	0.009	0.019	0.015	0.025	0.016	0.019	0.021
9	0.028	0.035	0.035	0.017	0.02	0.012	0.016	0.018	0.02	0.016	0.019	0.021
12	0.052	0.064	0.066	0.017	0.02	0.016	0.016	0.018	0.02	0.016	0.019	0.021
15	0.095	0.12	0.129	0.018	0.02	0.027	0.019	0.015	0.025	0.016	0.019	0.021
18	0.177	0.229	0.251	0.033	0.028	0.051	0.039	0.031	0.048	0.016	0.019	0.021
21	0.243	0.242	0.241	0.062	0.052	0.091	0.073	0.063	0.094	0.019	0.024	0.025
24	0.234	0.235	0.236	0.116	0.098	0.167	0.143	0.126	0.186	0.039	0.045	0.044
27	0.229	0.232	0.232	0.21	0.186	0.217	0.17	0.175	0.182	0.08	0.087	0.077
30	0.226	0.229	0.23	0.205	0.199	0.21	0.164	0.162	0.174	0.161	0.169	0.167
33	0.223	0.226	0.227	0.2	0.193	0.205	0.157	0.156	0.169	0.161	0.169	0.177
36	0.22	0.224	0.225	0.197	0.189	0.202	0.153	0.155	0.165	0.17	0.167	0.175

## Sheet: Figure 5
Figure 5. Cells lacking efgA lose viability before recovering upon transition to MeOH utilization.
Viability of M. extorquens strains (WT, blue; ΔefgA, red; ΔttmR, green; ΔefgA ΔttmR, yellow) during transition from formate to MeOH. Error shading represents the 95% confidence interval of the metabolite concentration of three independent biological replicates measured in technical triplicate.
Figure Viability Data: 4G
Time (Hours)	WT			ΔefgA			ΔttmR			ΔefgAΔttmR
0	4610	4076.67	4243.33	4046.67	4216.67	4116.67	4150	4123.33	4090	4023.33	4073.33	4473.33
3	4220	4040	4243.33	2520	2840	2743.33	2070	4176.67	3680	1636.67	1490	1660
6	4746.67	4706.67	4136.67	646.667	576.67	636.667	2656.67	3250	3610	626.667	790	383.333
9	4673.33	4230	4046.67	1273.33	1230	1206.67	4106.67	2920	3313.33	610	476.667	243.333
12	13163.3	13810	13963.3	2400	3646.67	2076.67	4610	4076.67	4243.33	860	896.667	506.67
15	36366.7	29566.7	31056.7	4826.67	4916.67	5160	4506.67	4310	4040	836.67	476.67	816.67
18	74026.7	86756.7	80086.7	15896.7	15283.3	12080	10673.3	16230	12046.7	847.33	606	513.33
21	78946.7	81420	82450	39483.3	33480	39543.3	32550	30643.3	28776.7	1056.67	1320	1616.67
24	78446.7	87216.7	85616.7	75196.7	72780	74523.3	70100	50013.3	53520	2956.67	3713.33	3920
27	71550	81423.3	80890	87713.3	89046.7	83966.7	87410	82553.3	84180	12273.3	22956.7	14093.3
30	70293.3	84473.3	84473.3	84626.7	89946.7	81270	85883.3	89353.3	79516.7	67000	64523.3	68513.3
33	71690	88490	83560	84000	80256.7	88550	74406.7	72923.3	68043.3	77723.3	74262.3	73285.7
36	79656.7	85250	80610	86596.7	83413.3	85043.3	71013.3	78943.3	74330	86656.7	84826.7	78286.7

## Sheet: Figure 6
Figure 6. Cells lacking efgA detoxify intracellular FA during exogenous FA stress.
Intracellular FA concentrations of M. extorquens strains (WT, blue; ΔefgA, red; ΔttmR, green; ΔefgA ΔttmR, yellow) when inoculated into MP media containing 3.5mM succinate and 5mM FA as an exogenous stressor. Error shading represents the 95% confidence interval of the metabolite concentration of three independent biological replicates measured in technical triplicate.
Time (hrs)	WT			ΔefgA			ΔttmR			ΔefgAΔttmR
3	1.17417	1.21144	1.47699	1.22775	1.16951	1.53755	1.00879	0.9226	0.936576	0.945893	0.934246	0.943564
6	3.87392	3.6107	3.72716	3.66427	3.66194	3.36844	3.10755	2.9049	2.51822	2.57646	2.50424	2.42272
9	4.15925	4.73478	4.81632	1.63407	1.68442	1.95541	3.78035	4.03934	3.82591	1.39905	1.43742	1.2192
12	4.06812	3.91224	4.01296	0.948213	0.926631	0.962602	3.41104	3.34869	3.14006	0.504568	0.504568	0.545336

## Sheet: Figure 7
Figure 7. The presence of lanthanum minimizes the lag phase and FA imbalance during the transition from formate to MeOH.
A) Growth of M. extorquens PA1 strains strains (WT, blue; ΔefgA, red; ΔttmR, green; ΔefgA ΔttmR, yellow) during carbon source transition from formate to MeOH with 2µM lanthanum. B) Lag times of each strain. C.) External FA concentration at the end of lag phase of each strain. D) Intracellular FA concentration of each strain. Error bars represent the 95% confidence interval of three biological rep…
														Figure 6B					Figure 6C					Figure 6D
Time (Hrs)	WT			ΔefgA			ΔttmR			ΔefgAΔttmR				WT	ΔefgA	ΔttmR	ΔefgAΔttmR		WT	ΔefgA	ΔttmR	ΔefgAΔttmR		WT	ΔefgA	ΔttmR	ΔefgAΔttmR
0*	0.006*	0.005*	0.005*	0.002*	0.003*	0.006*	0.002*	0*	0.005*	0.003*	0.003*	0.006*		12	22	15	27		39.0648	68.0758	40.2534	61.2262		0.651426	1.02845	0.648671	1.03956
1	0.005	0.003	0.003	0.002	0.002	0.008	0	0.001	0.004	0.001	0.001	0.002		13	23	15	26		32.0881	61.8794	33.0777	72.0885		0.63486	1.05698	0.65893	1.11342
2	0.006	0.006	0.006	0.003	0.003	0.008	0.002	0.001	0.005	0.001	0.001	0.002		12	21	13	26		41.3244	61.8258	38.1092	64.1377		0.62945	0.99873	0.66638	1.09228
3	0.008	0.007	0.007	0.002	0.004	0.007	0.001	0.001	0.005	0.001	0.002	0.003
4	0.008	0.008	0.008	0.003	0.003	0.007	0.003	0.002	0.005	0.001	0.002	0.002
5	0.008	0.008	0.008	0.003	0.004	0.008	0.001	0.002	0.006	0.001	0.002	0.003
6	0.009	0.009	0.009	0.003	0.004	0.008	0.011	0.002	0.007	0.001	0.001	0.003
7	0.01	0.01	0.01	0.003	0.004	0.008	0.002	0.003	0.006	0.001	0.001	0.003
8	0.011	0.011	0.011	0.003	0.004	0.009	0.006	0.003	0.008	0.001	0.002	0.002
9	0.012	0.014	0.014	0.003	0.003	0.007	0.009	0.005	0.01	0.001	0.002	0.002
10	0.014	0.015	0.015	0.003	0.004	0.008	0.02	0.006	0.011	0.001	0.001	0.002
11	0.017	0.018	0.018	0.003	0.004	0.008	0.008	0.007	0.013	0.001	0.001	0.002
12	0.021	0.022	0.022	0.003	0.004	0.008	0.011	0.008	0.016	0.001	0.002	0.002
13	0.025	0.027	0.027	0.003	0.004	0.009	0.013	0.013	0.02	0.001	0.001	0.002
14	0.03	0.033	0.033	0.004	0.005	0.009	0.017	0.016	0.024	0.002	0.001	0.003
15	0.037	0.042	0.042	0.005	0.005	0.009	0.022	0.022	0.03	0.001	0.002	0.002
16	0.045	0.052	0.052	0.006	0.005	0.01	0.027	0.032	0.04	0.002	0.002	0.002
17	0.056	0.064	0.064	0.007	0.006	0.011	0.034	0.042	0.049	0.002	0.002	0.003
18	0.07	0.08	0.08	0.009	0.007	0.012	0.045	0.053	0.061	0.002	0.003	0.003
19	0.087	0.102	0.102	0.01	0.009	0.015	0.056	0.068	0.079	0.003	0.004	0.003
20	0.107	0.126	0.126	0.012	0.01	0.018	0.084	0.087	0.097	0.003	0.004	0.005
21	0.135	0.158	0.158	0.016	0.014	0.021	0.091	0.11	0.12	0.004	0.005	0.006
22	0.168	0.199	0.199	0.02	0.017	0.027	0.118	0.141	0.154	0.005	0.008	0.007
23	0.207	0.246	0.246	0.026	0.021	0.034	0.15	0.178	0.191	0.007	0.009	0.009
24	0.256	0.272	0.272	0.032	0.027	0.042	0.19	0.223	0.23	0.01	0.012	0.012
25	0.269	0.267	0.267	0.041	0.035	0.053	0.213	0.22	0.226	0.012	0.017	0.015
26	0.262	0.263	0.263	0.051	0.044	0.065	0.204	0.215	0.221	0.017	0.022	0.02
27	0.259	0.259	0.259	0.064	0.055	0.08	0.199	0.208	0.212	0.023	0.029	0.027
28	0.257	0.258	0.258	0.08	0.068	0.098	0.197	0.205	0.211	0.028	0.038	0.035
29	0.254	0.256	0.256	0.1	0.085	0.122	0.194	0.204	0.209	0.037	0.049	0.044
30	0.252	0.254	0.254	0.125	0.106	0.151	0.192	0.202	0.206	0.048	0.062	0.056
31	0.251	0.252	0.252	0.155	0.132	0.187	0.191	0.199	0.204	0.061	0.08	0.071
32	0.249	0.252	0.252	0.193	0.164	0.231	0.187	0.198	0.205	0.078	0.101	0.089
33	0.247	0.25	0.25	0.244	0.205	0.265	0.189	0.197	0.201	0.099	0.127	0.113
34	0.248	0.248	0.248	0.25	0.255	0.258	0.188	0.195	0.2	0.126	0.162	0.142
35	0.246	0.249	0.249	0.246	0.251	0.254	0.186	0.195	0.202	0.159	0.202	0.178
36	0.245	0.247	0.247	0.244	0.247	0.252	0.186	0.194	0.2	0.2	0.223	0.225
37	0.245	0.246	0.246	0.241	0.244	0.25	0.185	0.192	0.197	0.215	0.218	0.224
38	0.244	0.247	0.247	0.239	0.242	0.247	0.184	0.192	0.199	0.211	0.214	0.219
39	0.242	0.246	0.246	0.237	0.24	0.246	0.25	0.193	0.198	0.207	0.212	0.216
40	0.242	0.243	0.243	0.236	0.238	0.245	0.184	0.191	0.196	0.206	0.211	0.214
41	0.242	0.245	0.245	0.235	0.237	0.243	0.184	0.19	0.198	0.204	0.208	0.212
42	0.24	0.244	0.244	0.233	0.235	0.243	0.183	0.191	0.197	0.202	0.207	0.21
43	0.24	0.242	0.242	0.233	0.234	0.241	0.182	0.188	0.194	0.201	0.206	0.209
44	0.24	0.242	0.242	0.232	0.234	0.24	0.182	0.186	0.196	0.206	0.211	0.214
45	0.238	0.242	0.242	0.231	0.232	0.24	0.181	0.189	0.194	0.204	0.208	0.212
46	0.238	0.24	0.24	0.23	0.232	0.239	0.18	0.187	0.192	0.202	0.207	0.21
47	0.237	0.239	0.239	0.23	0.23	0.238	0.18	0.185	0.193	0.201	0.206	0.209

## Sheet: Figure 8 & S6
Figure 8. Metabolite imbalance is shifted towards formate in the presence of lanthanides in strains that cannot maintain FA homeostasis.
Concentration of MeOH [dark blue], FA [green], and formate [red] measured in the supernatant (A,C,E,G) or intracellularly (B,D,F,H) of M. extorquens PA1 (wild-type [A,B], ΔefgA [C,D], ΔttmR [E,F], ΔefgA ΔttmR [G,H]) cultures. OD600 measurements are show independent of axis in light blue for comparison to growth phase during the experiment. Error shading represents the 95% confidence interval of t…
Figure 7 WT		A			B			E			C			F
Time (Hours)	MeOH (Ex)			FA (Ex)			FA (In)			for (Ex)			for (In)
0	15.0622	15.0056	15.0522	0.003054	0.00284	0.003134	0.0026	0.0024	0.0021	0.007381	0.006206	0.005084	0.0056	0.0052	0.0057
3	10.2196	10.2038	9.9391	0.031455	0.040343	0.044874	0.9623	0.9648	0.9241	0.013167	0.010431	0.01542	0.8564	0.8542	0.8632
6	6.6581	6.64473	6.95917	0.039261	0.057491	0.063974	1.2347	1.2346	1.2401	0.007381	0.005377	0.006296	2.523	2.5023	2.5054
9	3.41997	3.3653	3.0877	0.039919	0.040374	0.039538	0.7541	0.7264	0.7328	0.012513	0.010151	0.010303	5.263	5.268	5.2637
12	1.67013	1.55273	1.10567	0.029854	0.029571	0.028934	0.59632	0.6023	0.5867	0.009621	0.006206	0.007869	3.231	3.2354	3.234
15	0.6694	0.5076	0.1212	0.023169	0.029985	0.038406	0.5942	0.5847	0.5926	0.01428	0.007713	0.008172	2.853	2.8564	2.8659
18	0.6895	0.435067	0.086867	0.01863	0.021596	0.017224	0.6023	0.6032	0.5924	0.007779	0.00629	0.008037	2.8457	2.859	2.815
21	0.622567	0.416633	0.070033	0.018201	0.021802	0.016692	0.43258	0.4264	0.42513	0.007729	0.006026	0.006492	2.254	2.264	2.2458
24	0.654933	0.4276	0.059967	0.02108	0.017073	0.017209	0.0024	0.0026	0.0027	0.008176	0.007396	0.007216	0.2358	0.234	0.267
27	0.581833	0.395133	0.079733	0.002495	0.005084	0.003078	0.0023	0.0056	0.0021	0.001187	0.00612	0.006478	0.0054	0.0052	0.0062
30	0.475167	0.3724	0.054567	0.001672	0.004295	0.002358	0.0019	0.0015	0.0016	0.012685	0.01003	0.009653	0.0049	0.0057	0.0055
33	0.3641	0.2061	0.7	0.004549	0.004182	0.004114	0.0023	0.0024	0.0014	0.006221	0.005653	0.005084	0.0052	0.0052	0.0048
36	0.339867	0.2485	0.006733	0.01237	0.009469	0.013319	0.0026	0.0021	0.0023	0.012628	0.011471	0.010315	0.0052	0.0056	0.0032
Figure 7 ΔefgA
Time (Hours)	MeOH (Ex)			FA (Ex)			FA (In)			for (Ex)			for (In)
0	15.0617	15.0223	15.017	0.001704	0.001063	0.001824	0.0024	0.0027	0.0019	0.008344	0.001559	0.004668	0.0054	0.0052	0.0057
3	10.6832	10.4973	10.3892	0.057171	0.05971	0.040477	1.2643	1.2532	1.2342	0.090978	0.067179	0.068384	0.7789	0.7962	0.821
6	7.84357	7.69573	7.52293	0.128903	0.129023	0.232378	1.5263	1.5246	1.2537	0.170975	0.115797	0.00598	2.235	2.2647	2.3401
9	3.80317	3.6229	3.41023	0.138352	0.139729	0.117449	1.0549	1.0623	0.9916	0.125438	0.115379	0.120104	4.8952	4.5682	4.7985
12	1.7598	1.54767	2.43813	0.150163	0.149991	0.051449	0.8521	0.8623	0.8124	0.088344	0.086711	0.123385	3.5826	3.2987	3.5748
15	0.788867	0.565633	0.4534	0.080226	0.146157	0.059657	0.5968	0.6021	0.599	0.00205	0.059498	0.064663	2.8514	2.8652	2.547
18	0.766967	0.551967	0.447933	0.085037	0.085572	0.063733	0.5962	0.5967	0.5871	0.09055	0.071559	0.00749	2.8591	2.5271	2.654
21	0.7678	0.5396	0.424333	0.061664	0.067453	0.056869	0.572	0.5619	0.5599	0.054585	0.029848	0.044978	2.8542	2.891	2.7952
24	0.716233	0.483767	0.364567	0.049344	0.045382	0.045212	0.0104	0.0095	0.0091	0.024308	0.027207	0.026058	0.8592	0.8467	0.8512
27	0.769833	0.559367	0.416433	0.039436	0.041532	0.041253	0.0024	0.0023	0.0052	0.019202	0.010632	0.014493	0.0052	0.0062	0.0052
30	0.7455	0.503633	0.375633	0.029613	0.028353	0.039143	0.0032	0.0051	0.0021	0.004434	0.003876	0.004284	0.0052	0.0054	0.0055
33	0.1483	0.7359	0.4954	0.029344	0.015382	0.015212	0.0028	0.0025	0.0024	0.001762	0.00658	0.005785	0.0061	0.0059	0.0048
36	0.738733	0.526367	0.375533	0.012677	0.009924	0.013238	0.0024	0.0027	0.0021	0.000871	0.008469	0.000571	0.0062	0.0061	0.0049
Figure 7 ΔttmR
Time (Hours)	MeOH (Ex)			FA (Ex)			FA (In)			for (Ex)			for (In)
0	15.0273	15.0568	15.0954	0.003134	0.002987	0.002011	0.0024	0.0035	0.0028	0.004287	0.007162	0.008844	0.0024	0.0054	0.0056
3	10.2908	10.2515	10.2589	0.041573	0.037163	0.028555	0.9251	0.9325	0.9623	0.006849	0.00667	0.007088	0.5246	0.5219	0.5213
6	6.6418	6.72387	6.7416	0.05836	0.059991	0.037216	1.2342	1.268	1.2061	0.009474	0.008694	0.008844	0.9521	0.935	0.9052
9	3.27853	3.24967	3.2607	0.03967	0.040286	0.041444	0.7492	0.751	0.762	0.009057	0.024217	0.008597	1.526	1.5242	1.5236
12	1.412	1.42107	1.46127	0.034075	0.038927	0.020563	0.59628	0.6092	0.6001	0.004287	0.021577	0.003527	2.4262	2.4582	2.4295
15	0.415633	0.416767	0.491867	0.029118	0.03018	0.028523	0.5924	0.6021	0.6237	0.019289	0.019501	0.012517	2.4578	2.4682	2.521
18	0.4082	0.417433	0.471733	0.01695	0.017344	0.016967	0.5956	0.6002	0.6021	0.023482	0.032053	0.029429	2.4692	2.5126	2.5238
21	0.373433	0.365267	0.391067	0.016744	0.017481	0.016881	0.4425	0.4326	0.4258	0.02774	0.044978	0.037834	2.4269	2.1425	2.1548
24	0.321	0.299367	0.3059	0.017535	0.01763	0.017127	0.0024	0.0053	0.0052	0.010589	0.018368	0.015242	0.5423	0.524	0.569
27	0.342567	0.289633	0.266933	0.01659	0.016504	0.01719	0.0024	0.0068	0.0024	0.008806	0.007162	0.002969	0.00256	0.0052	0.0052
30	0.292167	0.246767	0.219367	0.00445	0.020276	0.005341	0.0023	0.0014	0.0023	0.014491	0.012166	0.005731	0.0054	0.0063	0.0024
33	0.3398	0.2402	0.1941	0.004671	0.003802	0.016869	0.0019	0.0027	0.0026	0.009209	0.008752	0.001959	0.0055	0.0051	0.0059
36	0.283367	0.2249	0.192067	0.0138	0.011768	0.013639	0.0028	0.0024	0.0019	0.019216	0.009548	0.009246	0.0065	0.005	0.0049
Figure 7 ΔefgAΔttmR
Time (Hours)	MeOH (Ex)			FA (Ex)			FA (In)			for (Ex)			for (In)
0	15.065	15.0782	15.017	0.001704	0.001477	0.002078	0.0016	0.0034	0.0028	0.001875	0.006393	0.003731	0.0061	0.0057	0.0055
3	10.222	10.1965	10.0917	0.126003	0.089453	0.083021	1.1254	1.1236	1.2305	0.043872	0.073488	0.041471	0.5236	0.5248	0.5625
6	8.3666	8.329	8.3098	0.358257	0.350166	0.354768	1.4892	1.4562	1.5428	0.079418	0.037384	0.049262	1.6504	1.6529	1.6872
9	5.30263	5.33013	5.23483	0.639596	0.666529	0.663899	1.4258	1.426	1.4287	0.534694	0.20771	0.208768	3.265	3.2648	3.3052
12	3.4981	3.63947	3.55067	0.929432	0.954244	0.962817	1.0525	1.0952	1.0024	0.386956	0.367525	0.335593	4.8623	4.5623	4.62988
15	1.6767	1.70893	1.5498	0.946836	0.939	0.996082	0.9525	0.7825	0.8542	0.613474	0.590154	0.652187	3.5628	3.529	3.2178
18	0.5941	0.615067	0.488733	0.977767	1.01086	0.752586	0.5962	0.5879	0.6024	0.929993	0.984113	1.068	2.8562	2.8512	2.8512
21	0.466733	0.464167	0.388533	0.679745	0.731803	0.50292	0.6005	0.612	0.6039	1.35943	1.55283	1.45004	2.4256	2.4385	2.4235
24	0.339033	0.345333	0.307233	0.35836	0.359991	0.337216	0.6021	0.598	0.5785	1.45503	1.67745	1.59465	2.4589	2.4529	2.4028
27	0.249267	0.247567	0.253167	0.106288	0.099967	0.076484	0.4253	0.4258	0.3965	0.753566	0.931295	0.672052	0.8596	0.8459	0.8426
30	0.203833	0.199533	0.186033	0.013426	0.012156	0.013252	0.0052	0.0062	0.0054	0.443872	0.473488	0.471471	0.0052	0.0062	0.0059
33	0.1777	0.1622	0.159	0.012677	0.009924	0.013238	0.0054	0.0024	0.0026	0.179418	0.137384	0.119262	0.0052	0.0057	0.0058
36	0.168333	0.165333	0.168	0.013426	0.012156	0.013252	0.0023	0.0052	0.0021	0.079418	0.037384	0.019262	0.0052	0.0059	0.0056
Figure Growth Data:		D
Time (Hours)	WT			ΔefgA			ΔttmR			ΔefgAΔttmR
0	0.017	0.019	0.018	0.012	0.015	0.018	0.017	0.016	0.024	0.017	0.022	0.02
3	0.017	0.018	0.02	0.012	0.014	0.018	0.017	0.019	0.022	0.021	0.022	0.02
6	0.017	0.021	0.018	0.012	0.019	0.018	0.022	0.016	0.017	0.023	0.029	0.027
9	0.021	0.02	0.018	0.021	0.019	0.021	0.017	0.021	0.024	0.017	0.022	0.02
12	0.03	0.033	0.033	0.02	0.018	0.018	0.034	0.042	0.049	0.023	0.029	0.027
15	0.056	0.064	0.064	0.026	0.021	0.034	0.084	0.087	0.097	0.017	0.022	0.02
18	0.107	0.126	0.126	0.051	0.044	0.065	0.15	0.178	0.191	0.037	0.049	0.044
21	0.207	0.246	0.246	0.1	0.085	0.122	0.204	0.215	0.221	0.078	0.101	0.089
24	0.262	0.263	0.263	0.193	0.164	0.231	0.194	0.204	0.209	0.159	0.202	0.178
27	0.254	0.256	0.256	0.246	0.251	0.254	0.187	0.198	0.205	0.211	0.214	0.219
30	0.249	0.252	0.252	0.239	0.242	0.247	0.186	0.195	0.202	0.204	0.208	0.212
33	0.246	0.249	0.249	0.235	0.237	0.243	0.184	0.192	0.199	0.206	0.211	0.214
36	0.244	0.247	0.247	0.232	0.234	0.24	0.184	0.19	0.198	0.201	0.206	0.209
Figure Viability Data		G
Time (Hours)	WT			ΔefgA			ΔttmR			ΔefgAΔttmR
0	4610	4076.67	4243.33	4046.67	4216.67	4116.67	4150	4123.33	4090	4023.33	4073.33	4473.33
3	4220	4040	4243.33	2520	2840	2743.33	4070	4176.67	3680	1636.67	1490	1660
6	4746.67	4706.67	4136.67	2646.67	2576.67	2636.67	4656.67	4250	4610	1026.67	1190	983.333
9	4673.33	4230	4046.67	2273.33	2230	2206.67	4106.67	3920	3313.33	1010	1276.67	1043.33
12	13163.3	13810	13963.3	4826.67	4916.67	5160	10673.3	16230	12046.7	1047.33	1106	1213.33
15	36366.7	29566.7	31056.7	15896.7	15283.3	12080	32550	30643.3	28776.7	1056.67	1320	1616.67
18	74026.7	86756.7	80086.7	39483.3	33480	39543.3	70100	50013.3	53520	2956.67	3713.33	3920
21	78946.7	81420	82450	75196.7	72780	74523.3	87410	82553.3	84180	12273.3	22956.7	14093.3
24	78446.7	87216.7	85616.7	87713.3	89046.7	83966.7	85883.3	89353.3	79516.7	67000	64523.3	68513.3
27	71550	81423.3	80890	84626.7	89946.7	81270	74406.7	72923.3	68043.3	77723.3	74262.3	73285.7
30	70293.3	84473.3	84473.3	85623	85427.3	80247.3	71013.3	78943.3	74330	86656.7	84826.7	78286.7
33	71690	88490	83560	84000	80256.7	88550	74406.7	72923.3	68043.3	87410	82553.3	78418
36	79656.7	85250	80610	86596.7	83413.3	85043.3	71013.3	78943.3	74330	85883.3	89353.3	79516.7

## Sheet: Figure 9
Figure 9. ExaF contributes to FA homeostasis by lowering the FA concentration.
A,E,I,M: Growth of M. extorquens PA1 strains (WT, blue; ΔefgA, red; ΔttmR, green; ΔefgA ΔttmR, yellow) (P) and corresponding derivatives (ΔexaF, purple; ΔlutH; sky blue) during carbon source transition from formate to MeOH. B,F,J,N: Lag times. C,G,K,O: Extracellular FA concentration at the end of lag phase. D,H,L,P: Intracellular FA concentration. Error bars represent the 95% confidence interval …
Figure 8A														Figure 8B					Figure 8C					Figure 8D
Time (Hours)	WT			ΔexaF			ΔlutH			WT w/o La				WT	ΔexaF	ΔlutH	WT w/o La		WT	ΔexaF	ΔlutH	WT w/o La		WT	ΔexaF	ΔlutH	WT w/o La
0*	0.006*	0.005*	0.005*	0.004*	0*	0*	0.001*	0.007*	0.001*	0.008*	0.006*	0.005*		12	12	14	12		39.0648	48.5219	60.0625	59.5067		0.651426	1.12538	1.56283	1.56887
1	0.005	0.003	0.003	0.001	0.003	0.001	0	0.006	0.001	0.008	0.011	0.006		13	13	13	11		32.0881	47.5289	64.2015	63.6118		0.63486	1.05296	1.84242	1.80991
2	0.006	0.006	0.006	0.001	0.001	0.001	0.001	0.007	0	0.011	0.012	0.008		12	13	13	12		41.3244	52.1023	55.4892	62.9276		0.62945	0.985755	1.81526	1.79674
3	0.008	0.007	0.007	0.001	0	0.001	0.002	0.006	0.001	0.011	0.011	0.008
4	0.008	0.008	0.008	0.004	0.002	0.001	0.002	0.008	0.002	0.01	0.011	0.008
5	0.008	0.008	0.008	0.005	0.001	0.001	0.001	0.009	0.002	0.012	0.012	0.009
6	0.009	0.009	0.009	0.004	0.003	0.003	0.003	0.008	0.002	0.012	0.012	0.009
7	0.01	0.01	0.01	0.006	0.003	0.003	0.004	0.008	0.003	0.012	0.012	0.01
8	0.011	0.011	0.011	0.007	0.004	0.005	0.004	0.011	0.004	0.013	0.014	0.012
9	0.012	0.014	0.014	0.01	0.007	0.007	0.006	0.013	0.005	0.014	0.015	0.013
10	0.014	0.015	0.015	0.012	0.01	0.009	0.008	0.011	0.007	0.015	0.017	0.015
11	0.017	0.018	0.018	0.017	0.013	0.013	0.009	0.016	0.01	0.018	0.02	0.019
12	0.021	0.022	0.022	0.022	0.017	0.019	0.012	0.018	0.013	0.021	0.024	0.023
13	0.025	0.027	0.027	0.026	0.024	0.025	0.017	0.019	0.017	0.024	0.029	0.029
14	0.03	0.033	0.033	0.033	0.03	0.031	0.021	0.025	0.022	0.028	0.035	0.035
15	0.037	0.042	0.042	0.042	0.038	0.041	0.028	0.033	0.029	0.035	0.043	0.044
16	0.045	0.052	0.052	0.052	0.049	0.053	0.036	0.038	0.036	0.042	0.052	0.053
17	0.056	0.064	0.064	0.067	0.063	0.066	0.045	0.047	0.045	0.052	0.064	0.066
18	0.07	0.08	0.08	0.086	0.079	0.085	0.058	0.06	0.058	0.063	0.079	0.083
19	0.087	0.102	0.102	0.109	0.101	0.109	0.074	0.074	0.074	0.077	0.097	0.103
20	0.107	0.126	0.126	0.137	0.128	0.135	0.093	0.092	0.095	0.095	0.12	0.129
21	0.135	0.158	0.158	0.172	0.16	0.169	0.117	0.116	0.12	0.117	0.148	0.162
22	0.168	0.199	0.199	0.215	0.2	0.215	0.149	0.145	0.152	0.143	0.185	0.203
23	0.207	0.246	0.246	0.268	0.252	0.267	0.186	0.18	0.191	0.177	0.229	0.251
24	0.256	0.272	0.272	0.265	0.264	0.262	0.232	0.224	0.241	0.218	0.251	0.251
25	0.269	0.267	0.267	0.259	0.256	0.259	0.242	0.248	0.242	0.248	0.247	0.246
26	0.262	0.263	0.263	0.256	0.255	0.254	0.237	0.241	0.237	0.243	0.242	0.241
27	0.259	0.259	0.259	0.254	0.252	0.251	0.234	0.239	0.234	0.238	0.24	0.239
28	0.257	0.258	0.258	0.251	0.249	0.251	0.232	0.237	0.232	0.236	0.238	0.239
29	0.254	0.256	0.256	0.25	0.248	0.249	0.23	0.233	0.23	0.234	0.235	0.236
30	0.252	0.254	0.254	0.249	0.247	0.246	0.227	0.232	0.228	0.232	0.234	0.234
31	0.251	0.252	0.252	0.248	0.243	0.246	0.227	0.231	0.227	0.23	0.233	0.234
32	0.249	0.252	0.252	0.246	0.244	0.245	0.226	0.229	0.225	0.229	0.232	0.232
33	0.247	0.25	0.25	0.245	0.243	0.242	0.223	0.228	0.225	0.229	0.23	0.231
34	0.248	0.248	0.248	0.245	0.241	0.242	0.222	0.228	0.224	0.226	0.23	0.231
35	0.246	0.249	0.249	0.243	0.24	0.243	0.223	0.226	0.222	0.226	0.229	0.23
36	0.245	0.247	0.247	0.243	0.241	0.239	0.221	0.225	0.222	0.225	0.227	0.228
37	0.245	0.246	0.246	0.242	0.238	0.238	0.22	0.225	0.221	0.223	0.227	0.228
38	0.244	0.247	0.247	0.241	0.237	0.241	0.221	0.224	0.22	0.223	0.226	0.227
39	0.242	0.246	0.246	0.24	0.238	0.238	0.219	0.222	0.219	0.222	0.225	0.225
40	0.242	0.243	0.243	0.24	0.237	0.237	0.218	0.222	0.219	0.221	0.224	0.225
41	0.242	0.245	0.245	0.239	0.235	0.238	0.218	0.222	0.218	0.22	0.224	0.225
42	0.24	0.244	0.244	0.238	0.236	0.236	0.217	0.22	0.217	0.22	0.223	0.223
43	0.24	0.242	0.242	0.238	0.234	0.235	0.216	0.22	0.216	0.219	0.223	0.223
44	0.24	0.242	0.242	0.236	0.233	0.236	0.216	0.22	0.216	0.218	0.223	0.224
45	0.238	0.242	0.242	0.235	0.234	0.236	0.216	0.218	0.215	0.219	0.222	0.222
46	0.238	0.24	0.24	0.235	0.233	0.233	0.214	0.218	0.214	0.218	0.221	0.221
47	0.237	0.239	0.239	0.234	0.231	0.233	0.213	0.217	0.213	0.216	0.221	0.222
Figure 8E														Figure 8F					Figure 8G					Figure 8H
Time (Hours)	ΔefgA			ΔexaFΔefgA			ΔlutHΔefgA			ΔefgA w/o La				ΔefgA	ΔexaFΔefgA	ΔlutHΔefgA	ΔefgA w/o La		ΔefgA	ΔexaFΔefgA	ΔlutHΔefgA	ΔefgA w/o La		ΔefgA	ΔexaFΔefgA	ΔlutHΔefgA	ΔefgA w/o La
0*	0.002*	0.003*	0.006*	0.003*	-0.001*	0.001*	0.006*	0.001*	0.001*	0.001*	0.001*	0.005*		22	26	31	30		68.0758	150.249	289.675	300.562		1.02845	2.05249	3.06528	3.06146
1	0.002	0.002	0.008	0.005	0.005	0.002	0.001	0.003	0.005	0.005	0.004	0.006		23	24	28	30		61.8794	144.265	281.262	275.552		1.05698	2.15249	4.12052	3.55275
2	0.003	0.003	0.008	0.003	0.004	0.001	0.001	0.001	0.004	0.006	0.004	0.008		21	26	31	27		61.8258	172.015	240.254	289.158		0.99873	2.25122	3.64589	4.57312
3	0.002	0.004	0.007	0.001	0.002	0.002	0.004	0.002	0.003	0.007	0.005	0.007
4	0.003	0.003	0.007	0.001	0.002	0.001	0.004	0.001	0.003	0.005	0.004	0.006
5	0.003	0.004	0.008	0.003	0.004	0.001	0.002	0.003	0.002	0.006	0.004	0.008
6	0.003	0.004	0.008	0.001	0.002	0.002	0.004	0.003	0.003	0.007	0.005	0.007
7	0.003	0.004	0.008	0.001	0.002	0.001	0.004	0.002	0.002	0.005	0.004	0.006
8	0.003	0.004	0.009	0.001	0.002	0.001	0.002	0.002	0.002	0.006	0.005	0.007
9	0.003	0.003	0.007	0.002	0.002	0.001	0.002	0.002	0.003	0.006	0.005	0.006
10	0.003	0.004	0.008	0.001	0.002	0.002	0.004	0.003	0.002	0.006	0.005	0.007
11	0.003	0.004	0.008	0.001	0.002	0.002	0.002	0.001	0.003	0.005	0.004	0.007
12	0.003	0.004	0.008	0.001	0.002	0.001	0.002	0.002	0.002	0.006	0.004	0.007
13	0.003	0.004	0.009	0.002	0.002	0.001	0.004	0.001	0.003	0.005	0.004	0.007
14	0.004	0.005	0.009	0.001	0.002	0.002	0.003	0.001	0.003	0.005	0.005	0.007
15	0.005	0.005	0.009	0.001	0.002	0.002	0.002	0.001	0.002	0.006	0.005	0.007
16	0.006	0.005	0.01	0.001	0.001	0.002	0.004	0.002	0.003	0.005	0.004	0.008
17	0.007	0.006	0.011	0.001	0.003	0.002	0.004	0.001	0.002	0.005	0.004	0.008
18	0.009	0.007	0.012	0.001	0.003	0.002	0.003	0.001	0.002	0.006	0.005	0.008
19	0.01	0.009	0.015	0.002	0.004	0.003	0.004	0.001	0.002	0.005	0.005	0.009
20	0.012	0.01	0.018	0.003	0.006	0.003	0.004	0.001	0.001	0.005	0.004	0.009
21	0.016	0.014	0.021	0.005	0.009	0.005	0.003	0.001	0.001	0.007	0.005	0.009
22	0.02	0.017	0.027	0.007	0.011	0.008	0.005	0.003	0.001	0.007	0.005	0.011
23	0.026	0.021	0.034	0.008	0.015	0.01	0.006	0.003	0.001	0.007	0.006	0.012
24	0.032	0.027	0.042	0.013	0.022	0.013	0.005	0.006	0.001	0.009	0.007	0.013
25	0.041	0.035	0.053	0.016	0.026	0.018	0.006	0.009	0.003	0.01	0.008	0.015
26	0.051	0.044	0.065	0.02	0.034	0.024	0.008	0.011	0.005	0.011	0.009	0.016
27	0.064	0.055	0.08	0.027	0.046	0.03	0.009	0.016	0.006	0.014	0.011	0.02
28	0.08	0.068	0.098	0.033	0.057	0.04	0.011	0.022	0.009	0.017	0.014	0.024
29	0.1	0.085	0.122	0.041	0.072	0.051	0.014	0.026	0.012	0.018	0.015	0.027
30	0.125	0.106	0.151	0.053	0.093	0.063	0.016	0.035	0.016	0.023	0.02	0.034
31	0.155	0.132	0.187	0.068	0.116	0.079	0.02	0.044	0.022	0.028	0.024	0.042
32	0.193	0.164	0.231	0.086	0.145	0.101	0.026	0.056	0.028	0.033	0.028	0.051
33	0.244	0.205	0.265	0.108	0.183	0.124	0.032	0.072	0.036	0.042	0.037	0.062
34	0.25	0.255	0.258	0.136	0.229	0.155	0.039	0.092	0.046	0.051	0.044	0.074
35	0.246	0.251	0.254	0.173	0.255	0.195	0.05	0.115	0.058	0.062	0.052	0.091
36	0.244	0.247	0.252	0.214	0.249	0.24	0.061	0.145	0.074	0.076	0.065	0.112
37	0.241	0.244	0.25	0.248	0.246	0.251	0.075	0.183	0.094	0.094	0.08	0.136
38	0.239	0.242	0.247	0.242	0.242	0.248	0.095	0.221	0.119	0.116	0.098	0.167
39	0.237	0.24	0.246	0.238	0.241	0.244	0.118	0.217	0.15	0.143	0.122	0.207
40	0.236	0.238	0.245	0.236	0.239	0.239	0.145	0.213	0.188	0.176	0.15	0.222
41	0.235	0.237	0.243	0.233	0.236	0.239	0.181	0.21	0.214	0.21	0.186	0.217
42	0.233	0.235	0.243	0.232	0.235	0.238	0.214	0.208	0.209	0.211	0.205	0.214
43	0.233	0.234	0.241	0.231	0.235	0.234	0.209	0.206	0.205	0.207	0.202	0.211
44	0.232	0.234	0.24	0.229	0.233	0.234	0.206	0.205	0.203	0.205	0.199	0.21
45	0.231	0.232	0.24	0.228	0.232	0.234	0.205	0.203	0.2	0.203	0.196	0.207
46	0.23	0.232	0.239	0.227	0.232	0.231	0.201	0.203	0.198	0.201	0.194	0.206
47	0.23	0.23	0.238	0.226	0.231	0.23	0.199	0.201	0.197	0.2	0.193	0.205
Figure 8I														Figure 8J					Figure 8K					Figure 8L
Time (Hours)	ΔttmR			ΔexaFΔttmR			ΔlutHΔttmR			ΔttmR w/o La				ΔttmR	ΔexaFΔttmR	ΔlutHΔttmR	ΔttmR w/o La		ΔttmR	ΔexaFΔttmR	ΔlutHΔttmR	ΔttmR w/o La		ΔttmR	ΔexaFΔttmR	ΔlutHΔttmR	ΔttmR w/o La
0*	0.002*	0*	0.005*	0*	0.001*	0.002*	0*	0.001*	0.002*	0*	0.001*	0.002*		14	18	20	20		40.2534	90.1254	145.27	155.504		0.648671	1.02392	1.25225	1.21452
1	0	0.001	0.004	0.004	0.002	0.001	0.002	0.004	0.004	0.003	0.001	0.003		14	17	23	23		33.0777	101.248	149.219	110.886		0.65893	0.925486	1.64552	1.77878
2	0.002	0.001	0.005	0.002	0.002	0.001	0.002	0.002	0.001	0.004	0.002	0.004		13	18	23	22		38.1092	108.427	137.235	132.095		0.66638	0.953282	1.54895	1.10218
3	0.001	0.001	0.005	0.002	0.002	0.001	0.001	0.003	0.002	0.005	0.003	0.004
4	0.003	0.002	0.005	0.002	0.001	0.001	0.01	0.001	0.001	0.002	0.002	0.003
5	0.001	0.002	0.006	0.001	0.001	0.001	0.001	0.005	0.001	0.003	0.001	0.003
6	0.011	0.002	0.007	0.002	0.002	0.001	0.001	0.002	0.002	0.004	0.002	0.004
7	0.002	0.003	0.006	0.002	0.001	0.001	0.001	0.001	0.001	0.005	0.003	0.004
8	0.006	0.003	0.008	0.001	0.001	0.001	0.001	0.001	0.001	0.003	0.002	0.004
9	0.009	0.005	0.01	0.001	0.002	0.002	0.001	0.002	0.001	0.004	0.002	0.004
10	0.02	0.006	0.011	0.001	0.001	0.002	0.001	0.001	0.001	0.004	0.002	0.004
11	0.008	0.007	0.013	0.002	0.003	0.001	0.001	0.001	0.001	0.004	0.003	0.005
12	0.011	0.008	0.016	0.003	0.005	0.003	0.001	0.001	0.001	0.004	0.003	0.005
13	0.013	0.013	0.02	0.004	0.005	0.005	0.002	0.002	0.001	0.005	0.003	0.005
14	0.017	0.016	0.024	0.006	0.007	0.006	0.003	0.001	0.002	0.005	0.003	0.006
15	0.022	0.022	0.03	0.009	0.012	0.009	0.003	0.001	0.002	0.005	0.004	0.006
16	0.027	0.032	0.04	0.012	0.014	0.012	0.006	0.001	0.002	0.007	0.004	0.008
17	0.034	0.042	0.049	0.017	0.019	0.015	0.008	0.002	0.005	0.007	0.005	0.009
18	0.045	0.053	0.061	0.023	0.029	0.021	0.01	0.003	0.005	0.009	0.006	0.011
19	0.056	0.068	0.079	0.03	0.037	0.03	0.014	0.004	0.007	0.011	0.008	0.015
20	0.084	0.087	0.097	0.04	0.047	0.038	0.021	0.007	0.01	0.016	0.012	0.02
21	0.091	0.11	0.12	0.052	0.061	0.049	0.027	0.011	0.014	0.019	0.015	0.025
22	0.118	0.141	0.154	0.066	0.078	0.065	0.036	0.014	0.019	0.024	0.018	0.032
23	0.15	0.178	0.191	0.085	0.099	0.083	0.048	0.02	0.024	0.031	0.024	0.04
24	0.19	0.223	0.23	0.109	0.127	0.104	0.059	0.029	0.032	0.039	0.031	0.048
25	0.213	0.22	0.226	0.139	0.162	0.133	0.077	0.037	0.041	0.048	0.04	0.061
26	0.204	0.215	0.221	0.177	0.202	0.169	0.098	0.048	0.051	0.059	0.051	0.076
27	0.199	0.208	0.212	0.226	0.239	0.212	0.124	0.062	0.064	0.073	0.063	0.094
28	0.197	0.205	0.211	0.224	0.231	0.228	0.157	0.08	0.081	0.091	0.08	0.117
29	0.194	0.204	0.209	0.215	0.224	0.22	0.172	0.1	0.104	0.115	0.1	0.148
30	0.192	0.202	0.206	0.212	0.222	0.215	0.166	0.129	0.132	0.143	0.126	0.186
31	0.191	0.199	0.204	0.209	0.219	0.212	0.161	0.164	0.167	0.179	0.16	0.195
32	0.187	0.198	0.205	0.207	0.218	0.21	0.158	0.163	0.17	0.178	0.182	0.188
33	0.189	0.197	0.201	0.205	0.216	0.205	0.155	0.158	0.165	0.17	0.175	0.182
34	0.188	0.195	0.2	0.202	0.216	0.204	0.152	0.153	0.158	0.168	0.169	0.179
35	0.186	0.195	0.202	0.203	0.215	0.205	0.149	0.151	0.155	0.164	0.167	0.175
36	0.186	0.194	0.2	0.201	0.212	0.203	0.149	0.147	0.152	0.164	0.162	0.174
37	0.185	0.192	0.197	0.199	0.213	0.201	0.146	0.146	0.149	0.158	0.162	0.169
38	0.184	0.192	0.199	0.199	0.213	0.201	0.146	0.144	0.147	0.159	0.158	0.17
39	0.25	0.193	0.198	0.197	0.212	0.199	0.148	0.141	0.144	0.157	0.156	0.169
40	0.184	0.191	0.196	0.198	0.212	0.198	0.143	0.14	0.144	0.155	0.154	0.166
41	0.184	0.19	0.198	0.195	0.212	0.198	0.14	0.139	0.141	0.153	0.154	0.166
42	0.183	0.191	0.197	0.195	0.21	0.198	0.14	0.138	0.139	0.153	0.155	0.165
43	0.182	0.188	0.194	0.195	0.21	0.197	0.141	0.147	0.14	0.152	0.15	0.164
44	0.182	0.186	0.196	0.195	0.21	0.197	0.138	0.14	0.138	0.15	0.151	0.162
45	0.181	0.189	0.194	0.194	0.209	0.197	0.139	0.135	0.137	0.15	0.15	0.162
46	0.18	0.187	0.192	0.193	0.209	0.195	0.141	0.139	0.136	0.149	0.148	0.16
47	0.18	0.185	0.193	0.192	0.208	0.194	0.137	0.137	0.136	0.149	0.147	0.158
Figure 8M														Figure 8N					Figure 8O					Figure 8P
Time (Hours)	ΔefgAΔttmR			ΔexaFΔefgAΔttmR			ΔlutHΔefgAΔttmR			ΔefgAΔttmR w/o La				ΔefgAΔttmR	ΔexaFΔefgAΔttmR	ΔlutHΔefgAΔttmR	ΔefgAΔttmR w/o La		ΔefgAΔttmR	ΔexaFΔefgAΔttmR	ΔlutHΔefgAΔttmR	ΔefgAΔttmR w/o La		ΔefgAΔttmR	ΔexaFΔefgAΔttmR	ΔlutHΔefgAΔttmR	ΔefgAΔttmR w/o La
0*	0.003	0.003	0.006	0.001	0.003	0.004	0.002	0	0.002	0.001	0.001	0.001		27	34	37	38		61.2262	180.205	350.215	373.591		1.23956	2.24824	2.75255	2.85574
1	0.001	0.001	0.002	0.005	0.001	0.001	0.001	0.002	0.003	0.001	0.003	0.003		26	33	37	38		72.0885	175.265	367.53	389.198		1.11342	2.2486	2.78659	2.83322
2	0.001	0.001	0.002	0.005	0.001	0.001	0.001	0.002	0.002	0.002	0.003	0.003		26	33	38	37		64.1377	156.236	362.052	363.587		1.09228	2.16248	2.85497	2.75275
3	0.001	0.002	0.003	0.004	0.001	0.001	0.001	0.001	0.002	0.001	0.002	0.002
4	0.001	0.002	0.002	0.002	0.001	0.002	0.001	0.001	0.001	0.001	0.001	0.001
5	0.001	0.002	0.003	0.005	0.001	0.001	0.001	0.001	0.002	0.001	0.003	0.003
6	0.001	0.001	0.003	0.004	0.001	0.001	0.001	0.002	0.001	0.002	0.003	0.003
7	0.001	0.001	0.003	0.002	0.001	0.002	0.001	0.001	0.002	0.001	0.002	0.002
8	0.001	0.002	0.002	0.003	0.001	0.001	0.001	0.001	0.002	0.001	0.003	0.003
9	0.001	0.002	0.002	0.003	0.001	0.001	0.001	0.002	0.001	0.001	0.003	0.003
10	0.001	0.001	0.002	0.003	0.001	0.002	0.001	0.001	0.003	0.002	0.003	0.003
11	0.001	0.001	0.002	0.003	0.001	0.001	0.001	0.001	0.001	0.001	0.002	0.002
12	0.001	0.002	0.002	0.002	0.001	0.002	0.001	0.002	0.001	0.001	0.003	0.003
13	0.001	0.001	0.002	0.003	0.001	0.001	0.001	0.001	0.002	0.001	0.003	0.003
14	0.002	0.001	0.003	0.002	0.001	0.002	0.001	0.001	0.001	0	0.002	0.002
15	0.001	0.002	0.002	0.002	0.001	0.001	0.001	0.002	0.002	0.001	0.003	0.003
16	0.002	0.002	0.002	0.002	0.001	0.001	0.001	0.002	0.002	0.001	0.002	0.002
17	0.002	0.002	0.003	0.001	0.001	0.002	0.001	0.001	0.001	0	0.002	0.002
18	0.002	0.003	0.003	0.002	0.001	0.001	0.002	0.001	0.002	0.001	0.003	0.003
19	0.003	0.004	0.003	0.002	0.001	0.001	0.001	0.003	0.002	0.001	0.003	0.003
20	0.003	0.004	0.005	0.002	0.001	0.001	0.001	0.001	0.001	0.001	0.003	0.003
21	0.004	0.005	0.006	0.002	0.001	0.001	0.002	0.001	0.001	0.001	0.003	0.003
22	0.005	0.008	0.007	0.001	0.002	0.001	0.002	0.002	0.002	0.002	0.003	0.003
23	0.007	0.009	0.009	0.003	0.001	0.001	0.001	0.002	0.001	0.001	0.003	0.003
24	0.01	0.012	0.012	0.003	0.002	0.002	0.001	0.001	0.001	0.001	0.004	0.004
25	0.012	0.017	0.015	0.001	0.002	0.002	0.002	0.002	0.002	0.002	0.004	0.004
26	0.017	0.022	0.02	0.001	0.002	0.003	0.001	0.002	0.002	0.001	0.003	0.003
27	0.023	0.029	0.027	0.001	0.004	0.005	0.001	0.001	0	0.002	0.004	0.004
28	0.028	0.038	0.035	0.002	0.006	0.005	0.001	0.001	0.001	0.002	0.004	0.005
29	0.037	0.049	0.044	0.004	0.006	0.006	0.001	0.002	0.001	0.002	0.004	0.005
30	0.048	0.062	0.056	0.005	0.01	0.01	0.002	0.001	0.001	0.003	0.005	0.006
31	0.061	0.08	0.071	0.008	0.014	0.012	0.002	0.002	0.001	0.004	0.005	0.007
32	0.078	0.101	0.089	0.013	0.017	0.015	0.004	0.001	0.002	0.004	0.006	0.009
33	0.099	0.127	0.113	0.016	0.023	0.023	0.007	0.005	0.003	0.006	0.008	0.011
34	0.126	0.162	0.142	0.023	0.031	0.029	0.009	0.008	0.006	0.009	0.011	0.014
35	0.159	0.202	0.178	0.032	0.04	0.037	0.012	0.009	0.008	0.01	0.014	0.016
36	0.2	0.223	0.225	0.043	0.052	0.049	0.018	0.015	0.011	0.014	0.016	0.018
37	0.215	0.218	0.224	0.054	0.066	0.063	0.024	0.021	0.017	0.016	0.019	0.021
38	0.211	0.214	0.219	0.07	0.083	0.078	0.03	0.027	0.023	0.025	0.029	0.029
39	0.207	0.212	0.216	0.091	0.106	0.099	0.042	0.037	0.03	0.031	0.037	0.035
40	0.206	0.211	0.214	0.116	0.134	0.127	0.053	0.049	0.041	0.039	0.045	0.044
41	0.204	0.208	0.212	0.147	0.168	0.16	0.067	0.061	0.053	0.05	0.055	0.054
42	0.202	0.207	0.21	0.187	0.212	0.2	0.087	0.079	0.067	0.063	0.069	0.065
43	0.201	0.206	0.209	0.213	0.215	0.218	0.11	0.1	0.086	0.09	0.097	0.097
44	0.206	0.211	0.214	0.207	0.21	0.212	0.139	0.127	0.109	0.121	0.128	0.128
45	0.204	0.208	0.212	0.204	0.206	0.208	0.176	0.161	0.138	0.161	0.169	0.168
46	0.202	0.207	0.21	0.201	0.205	0.207	0.183	0.19	0.174	0.175	0.174	0.17
47	0.201	0.206	0.209	0.199	0.203	0.206	0.179	0.184	0.185	0.172	0.17	0.167

## Sheet: Figure S2
Figure S2. No defect is observed when transitioning to single carbon substrates that do not generate FA.
A,C,E,G) Growth of M. extorquens PA1 strains (WT, blue; ΔefgA, red; ΔttmR, green; ΔefgA ΔttmR, yellow) when transitioning from growth on succinate to growth on formate [A], methylamine [C], acetate [E] or oxalate [G] B,D,F,H) Lag times of M. extorquens PA1 strains. Error bars represent the 95% confidence interval of three independent biological replicates.
Figure S1A														Figure S1B					Figure S1C														Figure S1D					Figure S1E
Time (Hrs)	WT			ΔefgA			ΔttmR			ΔefgAΔttmR				WT	ΔefgA	ΔttmR	ΔefgAΔttmR		Time Hours	WT			efgA			ttmR			ttmR efgA				WT	ΔefgA	ΔttmR	ΔefgAΔttmR		Time (Hrs)	WT			ΔefgA			ΔttmR			ΔefgAΔttmR
0*	0.001	0	0.003	0.002	0.001	0	0.001	-0.001	0.01	0.001	0.005	-0.001		17	17	18	16		0*	0.011*	0.002*	0.005*	0.014*	0.006*	0.004*	0.002*	-0.001*	0.004*	0.007*	0.008*	0.001*		50	47.5	57.5	52.5		0*	0.002*	0.001*	0.004*	-0.001*	-0.002*	0.002*	0.004*	0.002*	0.002*	0.001*	0*
1	0.013	0.005	0.006	0.011	0.004	0.003	0.005	0.002	0.014	0.004	0.006	0.002		15	17	19	15		2.5	0.006	0.006	0.008	0.012	0.01	0.008	0.003	0.005	0.007	0.004	0.007	0.007		50	50	55	52.5		1	0.003	0.003	0.009	0.001	0.002	0.006	0.005	0.005	0.006	0.004	0.002
2	0.016	0.005	0.006	0.015	0.005	0.003	0.005	0.003	0.014	0.005	0.006	0.002		15	16	11	17		5	0.007	0.007	0.009	0.015	0.013	0.009	0.004	0.006	0.008	0.006	0.008	0.008		50	50	55	52.5		2	0.004	0.003	0.009	0.002	0.002	0.006	0.005	0.005	0.006	0.004	0.002
3	0.017	0.01	0.008	0.015	0.006	0.004	0.006	0.003	0.015	0.006	0.007	0.003							7.5	0.007	0.007	0.009	0.015	0.013	0.009	0.004	0.006	0.008	0.006	0.008	0.008							3	0.004	0.003	0.01	0.002	0.003	0.006	0.005	0.005	0.006	0.004	0.002
4	0.007	0.01	0.006	0.007	0.005	0.003	0.006	0.004	0.015	0.006	0.008	0.004							10	0.009	0.008	0.01	0.015	0.013	0.014	0.004	0.006	0.009	0.006	0.008	0.008							4	0.005	0.004	0.01	0.002	0.003	0.007	0.006	0.005	0.006	0.004	0.003
5	0.006	0.006	0.006	0.006	0.005	0.004	0.005	0.004	0.016	0.006	0.008	0.005							12.5	0.009	0.009	0.011	0.016	0.013	0.014	0.005	0.008	0.011	0.007	0.009	0.01							5	0.005	0.004	0.01	0.002	0.004	0.007	0.006	0.006	0.006	0.004	0.003
6	0.006	0.007	0.007	0.007	0.005	0.005	0.005	0.005	0.016	0.006	0.009	0.005							15	0.009	0.01	0.013	0.016	0.015	0.015	0.005	0.009	0.012	0.007	0.009	0.01							6	0.005	0.004	0.011	0.003	0.004	0.007	0.006	0.006	0.006	0.005	0.003
7	0.006	0.007	0.008	0.007	0.006	0.006	0.005	0.005	0.017	0.006	0.009	0.005							17.5	0.009	0.01	0.012	0.017	0.015	0.016	0.006	0.008	0.011	0.007	0.009	0.009							7	0.005	0.004	0.011	0.003	0.004	0.007	0.006	0.006	0.007	0.005	0.003
8	0.007	0.009	0.009	0.008	0.007	0.007	0.006	0.005	0.017	0.007	0.01	0.006							20	0.01	0.01	0.012	0.017	0.015	0.016	0.006	0.008	0.012	0.007	0.01	0.01							8	0.006	0.004	0.011	0.003	0.005	0.007	0.007	0.007	0.007	0.005	0.003
9	0.008	0.01	0.01	0.009	0.008	0.008	0.006	0.006	0.018	0.007	0.01	0.007							22.5	0.011	0.01	0.012	0.017	0.016	0.016	0.007	0.009	0.012	0.008	0.01	0.01							9	0.006	0.004	0.011	0.004	0.005	0.008	0.007	0.007	0.007	0.005	0.004
10	0.009	0.012	0.012	0.01	0.009	0.009	0.007	0.006	0.019	0.008	0.011	0.008							25	0.013	0.011	0.013	0.017	0.016	0.017	0.008	0.01	0.012	0.009	0.01	0.011							10	0.007	0.005	0.012	0.004	0.005	0.008	0.008	0.008	0.008	0.005	0.004
11	0.01	0.012	0.013	0.011	0.01	0.01	0.008	0.007	0.021	0.01	0.012	0.009							27.5	0.012	0.011	0.013	0.017	0.016	0.017	0.009	0.01	0.013	0.01	0.011	0.012							11	0.007	0.005	0.013	0.005	0.005	0.008	0.008	0.009	0.008	0.006	0.005
12	0.011	0.014	0.014	0.012	0.011	0.012	0.009	0.008	0.022	0.012	0.014	0.011							30	0.014	0.012	0.014	0.018	0.016	0.018	0.009	0.01	0.013	0.009	0.012	0.012							12	0.008	0.006	0.013	0.005	0.006	0.009	0.009	0.009	0.009	0.006	0.005
13	0.012	0.016	0.015	0.013	0.013	0.013	0.01	0.009	0.023	0.014	0.015	0.012							32.5	0.013	0.012	0.013	0.019	0.016	0.018	0.009	0.011	0.014	0.011	0.012	0.011							13	0.009	0.007	0.014	0.006	0.007	0.01	0.01	0.01	0.01	0.006	0.006
14	0.014	0.018	0.018	0.016	0.014	0.015	0.012	0.01	0.024	0.016	0.018	0.014							35	0.014	0.013	0.014	0.019	0.018	0.019	0.01	0.011	0.013	0.01	0.012	0.011							14	0.009	0.007	0.015	0.007	0.008	0.011	0.011	0.011	0.011	0.007	0.007
15	0.016	0.02	0.02	0.017	0.017	0.018	0.014	0.012	0.026	0.018	0.02	0.016							37.5	0.016	0.014	0.015	0.02	0.019	0.02	0.011	0.012	0.014	0.011	0.013	0.014							15	0.01	0.008	0.016	0.007	0.008	0.011	0.012	0.012	0.011	0.008	0.007
16	0.018	0.021	0.022	0.019	0.019	0.02	0.015	0.013	0.027	0.02	0.023	0.018							40	0.017	0.014	0.015	0.02	0.018	0.021	0.011	0.011	0.015	0.013	0.015	0.014							16	0.011	0.009	0.017	0.009	0.009	0.012	0.013	0.014	0.012	0.008	0.008
17	0.02	0.024	0.024	0.021	0.021	0.022	0.017	0.015	0.029	0.023	0.025	0.021							42.5	0.017	0.016	0.016	0.022	0.02	0.022	0.012	0.013	0.016	0.014	0.016	0.016							17	0.012	0.009	0.019	0.01	0.01	0.013	0.014	0.015	0.013	0.009	0.009
18	0.022	0.026	0.027	0.024	0.023	0.024	0.02	0.018	0.032	0.026	0.028	0.023							45	0.018	0.016	0.018	0.023	0.022	0.023	0.012	0.013	0.018	0.015	0.017	0.017							18	0.013	0.011	0.02	0.011	0.011	0.014	0.016	0.017	0.015	0.01	0.01
19	0.025	0.029	0.029	0.027	0.026	0.027	0.022	0.02	0.035	0.029	0.031	0.026							47.5	0.019	0.018	0.019	0.025	0.023	0.024	0.014	0.015	0.02	0.017	0.018	0.018							19	0.015	0.012	0.022	0.012	0.013	0.015	0.018	0.019	0.016	0.011	0.012
20	0.028	0.031	0.032	0.03	0.029	0.03	0.024	0.023	0.037	0.031	0.034	0.029							50	0.021	0.02	0.021	0.025	0.024	0.027	0.016	0.017	0.021	0.018	0.02	0.021							20	0.016	0.013	0.024	0.014	0.014	0.017	0.02	0.021	0.018	0.012	0.013
21	0.031	0.034	0.035	0.033	0.032	0.033	0.027	0.025	0.039	0.035	0.037	0.032							52.5	0.022	0.021	0.021	0.027	0.025	0.028	0.017	0.018	0.023	0.021	0.022	0.024							21	0.018	0.015	0.026	0.016	0.016	0.018	0.022	0.023	0.02	0.013	0.015
22	0.034	0.037	0.038	0.037	0.036	0.036	0.03	0.027	0.042	0.039	0.041	0.036							55	0.024	0.024	0.023	0.03	0.028	0.03	0.019	0.02	0.025	0.025	0.024	0.026							22	0.02	0.018	0.029	0.018	0.018	0.02	0.025	0.026	0.022	0.014	0.017
23	0.037	0.041	0.042	0.041	0.04	0.04	0.033	0.03	0.044	0.043	0.045	0.04							57.5	0.027	0.026	0.027	0.034	0.03	0.034	0.021	0.022	0.028	0.027	0.027	0.028							23	0.022	0.022	0.032	0.02	0.019	0.022	0.027	0.029	0.024	0.016	0.019
24	0.041	0.045	0.046	0.045	0.044	0.044	0.036	0.033	0.047	0.047	0.049	0.044							60	0.03	0.028	0.03	0.037	0.033	0.037	0.024	0.027	0.031	0.031	0.03	0.031							24	0.025	0.025	0.035	0.022	0.022	0.025	0.031	0.033	0.028	0.018	0.022
25	0.046	0.049	0.05	0.051	0.049	0.049	0.04	0.037	0.05	0.053	0.054	0.049							62.5	0.033	0.033	0.033	0.04	0.036	0.041	0.028	0.03	0.035	0.034	0.033	0.036							25	0.027	0.028	0.039	0.025	0.024	0.027	0.034	0.037	0.031	0.02	0.025
26	0.051	0.053	0.054	0.056	0.054	0.054	0.044	0.04	0.054	0.058	0.06	0.054							65	0.036	0.035	0.036	0.044	0.04	0.046	0.03	0.033	0.038	0.038	0.037	0.041							26	0.031	0.032	0.043	0.029	0.027	0.03	0.038	0.041	0.035	0.022	0.028
27	0.056	0.058	0.06	0.063	0.061	0.06	0.048	0.045	0.059	0.065	0.066	0.061							67.5	0.041	0.04	0.041	0.05	0.045	0.049	0.034	0.038	0.043	0.042	0.042	0.045							27	0.034	0.036	0.048	0.032	0.031	0.033	0.043	0.046	0.039	0.025	0.032
28	0.061	0.063	0.064	0.069	0.066	0.066	0.052	0.048	0.063	0.072	0.072	0.067							70	0.046	0.044	0.047	0.055	0.049	0.054	0.039	0.042	0.048	0.046	0.046	0.049							28	0.038	0.04	0.054	0.036	0.034	0.037	0.048	0.051	0.043	0.028	0.036
29	0.067	0.069	0.07	0.076	0.072	0.071	0.057	0.053	0.067	0.079	0.079	0.074							72.5	0.052	0.05	0.052	0.061	0.055	0.059	0.044	0.047	0.052	0.051	0.05	0.054							29	0.043	0.044	0.06	0.041	0.039	0.041	0.054	0.057	0.048	0.031	0.041
30	0.073	0.075	0.076	0.083	0.079	0.078	0.062	0.058	0.072	0.086	0.087	0.081							75	0.057	0.056	0.057	0.067	0.061	0.065	0.05	0.053	0.058	0.058	0.055	0.06							30	0.048	0.05	0.066	0.046	0.043	0.046	0.06	0.064	0.054	0.034	0.046
31	0.08	0.08	0.082	0.091	0.085	0.084	0.068	0.063	0.078	0.094	0.095	0.089							77.5	0.063	0.061	0.063	0.074	0.068	0.072	0.055	0.057	0.063	0.063	0.061	0.066							31	0.053	0.056	0.073	0.051	0.048	0.051	0.067	0.071	0.06	0.039	0.052
32	0.087	0.086	0.088	0.098	0.093	0.092	0.073	0.068	0.082	0.102	0.102	0.096							80	0.071	0.067	0.07	0.081	0.073	0.078	0.062	0.063	0.07	0.071	0.068	0.073							32	0.059	0.062	0.081	0.057	0.054	0.056	0.074	0.079	0.067	0.043	0.058
33	0.093	0.093	0.095	0.106	0.101	0.099	0.079	0.074	0.088	0.11	0.11	0.104							82.5	0.076	0.075	0.077	0.088	0.08	0.086	0.067	0.071	0.078	0.079	0.075	0.08							33	0.066	0.069	0.089	0.064	0.06	0.062	0.082	0.088	0.074	0.048	0.065
34	0.1	0.099	0.102	0.114	0.108	0.107	0.085	0.079	0.094	0.119	0.118	0.113							85	0.084	0.082	0.086	0.097	0.088	0.094	0.074	0.077	0.085	0.087	0.082	0.089							34	0.073	0.077	0.098	0.071	0.067	0.069	0.091	0.097	0.082	0.053	0.072
35	0.108	0.105	0.109	0.123	0.116	0.115	0.092	0.084	0.1	0.127	0.127	0.121							87.5	0.093	0.092	0.094	0.106	0.097	0.103	0.083	0.086	0.094	0.098	0.091	0.098							35	0.08	0.085	0.107	0.078	0.075	0.076	0.1	0.107	0.091	0.06	0.081
36	0.114	0.111	0.117	0.13	0.123	0.122	0.097	0.09	0.106	0.135	0.135	0.129							90	0.102	0.101	0.103	0.117	0.106	0.113	0.091	0.095	0.103	0.107	0.1	0.108							36	0.089	0.094	0.115	0.087	0.082	0.084	0.109	0.118	0.101	0.066	0.09
37	0.121	0.118	0.124	0.138	0.131	0.13	0.104	0.097	0.113	0.144	0.143	0.137							92.5	0.113	0.111	0.114	0.128	0.117	0.124	0.101	0.105	0.114	0.119	0.111	0.119							37	0.097	0.104	0.122	0.096	0.09	0.093	0.121	0.129	0.111	0.073	0.099
38	0.129	0.123	0.131	0.146	0.138	0.137	0.109	0.103	0.119	0.152	0.151	0.144							95	0.124	0.123	0.126	0.14	0.128	0.136	0.111	0.116	0.125	0.132	0.122	0.131							38	0.107	0.115	0.13	0.105	0.098	0.101	0.132	0.141	0.122	0.081	0.109
39	0.135	0.129	0.137	0.153	0.145	0.143	0.116	0.107	0.125	0.158	0.156	0.15							97.5	0.137	0.136	0.139	0.153	0.14	0.148	0.123	0.128	0.137	0.146	0.135	0.144							39	0.117	0.126	0.137	0.116	0.105	0.111	0.144	0.154	0.134	0.089	0.12
40	0.142	0.135	0.144	0.16	0.151	0.15	0.119	0.113	0.13	0.161	0.16	0.153							100	0.15	0.149	0.153	0.167	0.154	0.163	0.135	0.141	0.15	0.161	0.148	0.158							40	0.128	0.138	0.143	0.127	0.112	0.122	0.156	0.166	0.146	0.098	0.132
41	0.148	0.139	0.15	0.166	0.157	0.156	0.124	0.117	0.135	0.161	0.159	0.152							102.5	0.166	0.165	0.168	0.183	0.168	0.178	0.149	0.157	0.165	0.178	0.163	0.175							41	0.14	0.151	0.142	0.138	0.119	0.133	0.168	0.166	0.159	0.108	0.145
42	0.153	0.145	0.156	0.172	0.162	0.162	0.125	0.12	0.138	0.16	0.157	0.151							105	0.182	0.18	0.184	0.2	0.184	0.195	0.164	0.172	0.181	0.195	0.179	0.192							42	0.152	0.163	0.134	0.151	0.124	0.144	0.165	0.163	0.169	0.119	0.157
43	0.159	0.15	0.162	0.176	0.167	0.166	0.125	0.121	0.139	0.158	0.156	0.149							107.5	0.199	0.198	0.202	0.219	0.202	0.213	0.18	0.192	0.198	0.216	0.197	0.212							43	0.164	0.166	0.128	0.162	0.128	0.157	0.162	0.161	0.167	0.13	0.165
44	0.164	0.154	0.167	0.179	0.169	0.17	0.123	0.12	0.137	0.156	0.155	0.149							110	0.219	0.218	0.222	0.239	0.222	0.233	0.198	0.214	0.217	0.236	0.218	0.233							44	0.174	0.163	0.122	0.166	0.126	0.168	0.16	0.16	0.165	0.142	0.162
45	0.168	0.157	0.172	0.179	0.17	0.171	0.12	0.118	0.136	0.154	0.152	0.146							112.5	0.238	0.239	0.243	0.261	0.242	0.254	0.217	0.235	0.236	0.26	0.238	0.254							45	0.172	0.161	0.116	0.163	0.122	0.169	0.158	0.157	0.162	0.154	0.159
46	0.171	0.16	0.175	0.177	0.167	0.169	0.119	0.117	0.134	0.153	0.151	0.144							115	0.261	0.261	0.265	0.285	0.264	0.276	0.238	0.254	0.257	0.283	0.26	0.278							46	0.169	0.159	0.112	0.161	0.117	0.166	0.156	0.156	0.16	0.166	0.157
47	0.173	0.162	0.177	0.176	0.166	0.167	0.116	0.114	0.132	0.15	0.149	0.142							117.5	0.284	0.283	0.288	0.31	0.287	0.291	0.258	0.275	0.279	0.292	0.278	0.295							47	0.167	0.157	0.109	0.159	0.112	0.164	0.154	0.154	0.158	0.167	0.155
48	0.173	0.163	0.178	0.173	0.163	0.166	0.114	0.112	0.129	0.149	0.147	0.14							120	0.308	0.286	0.293	0.335	0.291	0.29	0.28	0.288	0.287	0.29	0.278	0.294							48	0.165	0.156	0.105	0.157	0.107	0.162	0.153	0.153	0.157	0.164	0.154
																			122.5	0.338	0.285	0.293	0.366	0.289	0.288	0.283	0.288	0.287	0.288	0.276	0.292
																			125	0.364	0.316	0.29	0.4	0.287	0.286	0.28	0.286	0.283	0.285	0.273	0.289
																			127.5	0.398	0.318	0.299	0.436	0.286	0.284	0.278	0.283	0.281	0.283	0.27	0.286
																			130	0.428	0.316	0.333	0.472	0.285	0.283	0.276	0.28	0.28	0.281	0.269	0.284
																			132.5	0.44	0.314	0.342	0.485	0.282	0.281	0.274	0.273	0.278	0.279	0.267	0.283
																			135	0.439	0.313	0.34	0.486	0.281	0.28	0.273	0.272	0.278	0.279	0.266	0.282
																			137.5	0.436	0.312	0.337	0.482	0.28	0.279	0.272	0.271	0.276	0.277	0.265	0.281
																			140	0.431	0.311	0.335	0.478	0.281	0.278	0.271	0.269	0.276	0.277	0.264	0.28
																			142.5	0.428	0.311	0.333	0.475	0.28	0.278	0.271	0.27	0.276	0.276	0.264	0.279
																			145	0.425	0.31	0.332	0.471	0.28	0.278	0.271	0.27	0.275	0.275	0.264	0.279
																			147.5	0.421	0.31	0.33	0.467	0.28	0.278	0.271	0.269	0.275	0.275	0.263	0.279
																			150	0.417	0.31	0.33	0.465	0.279	0.278	0.271	0.27	0.275	0.275	0.263	0.278
																			152.5	0.414	0.31	0.329	0.463	0.28	0.278	0.271	0.269	0.275	0.275	0.263	0.277
																			155	0.411	0.31	0.329	0.46	0.28	0.278	0.271	0.273	0.275	0.275	0.262	0.278
																			157.5	0.408	0.31	0.329	0.458	0.28	0.278	0.271	0.274	0.275	0.274	0.262	0.277
																			160	0.406	0.31	0.329	0.455	0.289	0.279	0.271	0.269	0.276	0.274	0.262	0.277
																			162.5	0.403	0.31	0.328	0.454	0.315	0.279	0.272	0.273	0.276	0.275	0.263	0.278
																			165	0.4	0.311	0.329	0.451	0.322	0.279	0.272	0.275	0.277	0.275	0.262	0.278
[truncated: 22 more columns]

## Sheet: Figure S4
Figure S4. Intracellular formaldehyde is elevated in strains lacking efgA during metabolic transitions to methanol.
Intracellular formaldehyde concentrations measured by purpald assay in M. extorquens PA1 (WT [blue], ΔefgA [red], ΔttmR [green], ΔefgAΔttmR [yellow]) during metabolic transitions to methanol
Figure S3A					Figure S3B					Figure S3C					Figure S3D					Figure S3E
WT	ΔefgA	ΔttmR	ΔefgAΔttmR		WT	ΔefgA	ΔttmR	ΔefgAΔttmR		WT	ΔefgA	ΔttmR	ΔefgAΔttmR		WT	ΔefgA	ΔttmR	ΔefgAΔttmR		WT	ΔefgA	ΔttmR	ΔefgAΔttmR
0.761629	0.760683	0.825539	0.719351		1.64022	2.83767	1.37035	2.19397		1.35753	3.08596	1.26392	2.80062		1.79202	4.02153	1.68779	2.84874		1.56887	3.06146	1.21452	2.85574
0.735451	0.770884	0.814355	0.829675		1.47199	2.6157	1.35516	2.15541		1.68779	3.57147	1.81277	2.64025		1.77886	3.83344	1.91555	2.6679		1.80991	3.55275	1.77878	2.83322
0.809684	0.794358	0.66638	0.770233		1.21965	2.69514	1.56428	2.1928		1.79202	4.58568	1.11722	2.5077		1.73757	3.54995	1.58093	2.79139		1.79674	4.57312	1.10218	2.75275

[truncated: 3 more sheets: Figure S5, Figure S7, Figure S8]
